# Supplementary material for: A transcriptomic study of probenecid on injured spinal cords in mice
Source: PeerJ. 2020 Jan 3;8:e8367. doi: 10.7717/peerj.8367 (PMC6944129; doi:10.7717/peerj.8367)
Supplement: Supplemental Information 1 [file peerj-08-8367-s001.xlsx]

## Sheet: SCI_Cvssham.DEG_down
GeneID	Readcount_SCI_C	Readcount_sham	log2FoldChange	pval	padj	significant
ENSMUSG00000040229	0.611171	7.24224	-3.55096	3.81825e-43	1.10161e-40	TRUE
ENSMUSG00000036353	4.02318	19.4776	-2.27475	1.03075e-41	2.82442e-39	TRUE
ENSMUSG00000032744	6.44218	22.9046	-1.84751	1.72136e-36	3.96052e-34	TRUE
ENSMUSG00000032854	112.243	239.52	-1.09892	2.59968e-32	5.04477e-30	TRUE
ENSMUSG00000030849	64.0546	135.618	-1.08218	1.00887e-31	1.89048e-29	TRUE
ENSMUSG00000096014	5.89587	23.4547	-1.99601	1.43501e-31	2.67979e-29	TRUE
ENSMUSG00000043448	79.5151	173.24	-1.13891	1.4158e-30	2.56486e-28	TRUE
ENSMUSG00000020774	23.6209	59.316	-1.33712	7.87153e-29	1.28897e-26	TRUE
ENSMUSG00000034317	12.5294	31.6591	-1.33785	1.52183e-26	2.255e-24	TRUE
ENSMUSG00000111110	1.46777	6.47576	-2.14709	2.08705e-26	3.05927e-24	TRUE
ENSMUSG00000041205	33.9757	67.4074	-0.995441	2.58962e-26	3.77565e-24	TRUE
ENSMUSG00000033904	76.9141	142.61	-0.899029	9.05658e-26	1.28272e-23	TRUE
ENSMUSG00000052229	17.991	49.6922	-1.49176	1.79943e-25	2.51593e-23	TRUE
ENSMUSG00000058070	81.582	165.575	-1.03438	1.60393e-24	2.128e-22	TRUE
ENSMUSG00000043993	5.3955	18.9029	-1.82795	3.96769e-24	5.15129e-22	TRUE
ENSMUSG00000031714	41.7683	79.9189	-0.947477	5.32315e-24	6.87834e-22	TRUE
ENSMUSG00000048537	217.575	403.411	-0.90911	6.10305e-24	7.84889e-22	TRUE
ENSMUSG00000039830	55.9565	108.064	-0.957526	5.28094e-22	6.19278e-20	TRUE
Novel00032	0.494363	3.27381	-2.71342	2.016e-21	2.2998e-19	TRUE
ENSMUSG00000020538	76.9459	136.519	-0.837203	2.07436e-21	2.36144e-19	TRUE
ENSMUSG00000031983	77.1714	145.374	-0.923062	4.44445e-21	4.96622e-19	TRUE
ENSMUSG00000008035	109.403	196.213	-0.845932	5.18807e-21	5.76723e-19	TRUE
ENSMUSG00000039904	134.901	238.511	-0.822882	2.17933e-20	2.34856e-18	TRUE
ENSMUSG00000028976	1.50033	5.10294	-1.77139	2.19053e-20	2.35596e-18	TRUE
ENSMUSG00000037166	86.2361	165.813	-0.954915	2.31949e-20	2.47999e-18	TRUE
ENSMUSG00000028927	79.4907	150.506	-0.938482	2.84742e-20	3.02076e-18	TRUE
ENSMUSG00000042793	4.82251	14.945	-1.6318	4.23842e-20	4.44455e-18	TRUE
Novel00218	2.55534	7.02601	-1.46512	1.86363e-19	1.88888e-17	TRUE
ENSMUSG00000033763	209.449	351.353	-0.761232	2.19967e-19	2.21712e-17	TRUE
ENSMUSG00000028399	185.064	300.059	-0.70256	4.8698e-19	4.7846e-17	TRUE
ENSMUSG00000027966	27.8091	59.3354	-1.10685	4.95139e-19	4.85602e-17	TRUE
ENSMUSG00000073910	11.3904	27.6136	-1.29788	8.52929e-19	8.26099e-17	TRUE
ENSMUSG00000044340	168.443	278.35	-0.734702	1.33317e-18	1.27987e-16	TRUE
ENSMUSG00000020231	115.538	190.771	-0.732188	1.54527e-18	1.47828e-16	TRUE
ENSMUSG00000059824	28.5097	60.368	-1.10349	2.18993e-18	2.06958e-16	TRUE
ENSMUSG00000091475	32.4819	68.0595	-1.07821	3.20424e-18	3.01768e-16	TRUE
ENSMUSG00000049493	23.4588	47.8472	-1.02963	3.55839e-18	3.33394e-16	TRUE
ENSMUSG00000106965	0.00829425	0.724464	-6.09445	5.72704e-18	5.30203e-16	TRUE
ENSMUSG00000070306	1.7727	6.5938	-1.87364	6.75262e-18	6.23035e-16	TRUE
ENSMUSG00000051504	3.66641	9.17024	-1.3222	1.2106e-17	1.10389e-15	TRUE
ENSMUSG00000020037	15.6541	29.3427	-0.908223	5.81566e-17	5.08209e-15	TRUE
ENSMUSG00000024347	104.277	170.821	-0.717538	7.78368e-17	6.7478e-15	TRUE
ENSMUSG00000028347	62.9426	112.498	-0.842401	7.95875e-17	6.88862e-15	TRUE
ENSMUSG00000020263	65.8329	108.625	-0.733461	3.47636e-16	2.89408e-14	TRUE
ENSMUSG00000064325	13.0337	25.8249	-0.992067	7.61408e-16	6.24343e-14	TRUE
ENSMUSG00000022208	163.319	260.654	-0.685042	1.2084e-15	9.79089e-14	TRUE
ENSMUSG00000022203	17.0384	33.9884	-1.00964	1.28026e-15	1.03425e-13	TRUE
ENSMUSG00000100837	2.18966	6.48054	-1.55887	1.80314e-15	1.4502e-13	TRUE
ENSMUSG00000024013	2.44124	6.51593	-1.42919	1.86945e-15	1.4991e-13	TRUE
ENSMUSG00000035967	33.9264	59.1298	-0.80967	2.09117e-15	1.66954e-13	TRUE
ENSMUSG00000021280	2.78073	6.90775	-1.3081	2.51127e-15	1.99908e-13	TRUE
ENSMUSG00000105265	34.0542	61.6202	-0.852301	3.70912e-15	2.92275e-13	TRUE
ENSMUSG00000020836	66.9582	122.265	-0.884149	3.89954e-15	3.05954e-13	TRUE
ENSMUSG00000044734	20.839	47.1655	-1.16612	5.73803e-15	4.45077e-13	TRUE
ENSMUSG00000075555	1.42706	4.80782	-1.76679	7.40979e-15	5.69885e-13	TRUE
ENSMUSG00000031775	13.3278	24.5089	-0.892291	8.73392e-15	6.69834e-13	TRUE
ENSMUSG00000027298	68.2854	110.614	-0.709644	9.63814e-15	7.36076e-13	TRUE
Novel00728	0	2.12167	-9.55729	1.18095e-14	8.98133e-13	TRUE
ENSMUSG00000096753	2.1467	6.51303	-1.59962	1.29252e-14	9.81613e-13	TRUE
ENSMUSG00000004633	16.2544	30.2131	-0.902225	1.36471e-14	1.03499e-12	TRUE
ENSMUSG00000000202	39.8029	66.3844	-0.748784	1.7137e-14	1.2907e-12	TRUE
ENSMUSG00000001911	114.676	176.767	-0.632473	1.94133e-14	1.4561e-12	TRUE
ENSMUSG00000024330	50.447	98.7035	-1.00388	2.09496e-14	1.56702e-12	TRUE
ENSMUSG00000092242	0.716969	2.50444	-1.80292	2.39985e-14	1.79017e-12	TRUE
ENSMUSG00000055415	3.85309	9.99236	-1.39972	2.85617e-14	2.11897e-12	TRUE
ENSMUSG00000028542	150.304	233.503	-0.650681	3.16321e-14	2.33722e-12	TRUE
ENSMUSG00000044361	0.976229	2.96834	-1.61928	4.24133e-14	3.09606e-12	TRUE
ENSMUSG00000030495	101.481	157.351	-0.642812	6.22951e-14	4.49324e-12	TRUE
ENSMUSG00000046613	107.05	185.381	-0.812045	6.34036e-14	4.56715e-12	TRUE
ENSMUSG00000086844	3.39527	8.82406	-1.38937	6.56756e-14	4.71835e-12	TRUE
ENSMUSG00000054675	11.0607	25.7509	-1.22678	6.79769e-14	4.85808e-12	TRUE
ENSMUSG00000028197	3.44037	9.13805	-1.4338	9.32777e-14	6.61423e-12	TRUE
ENSMUSG00000051041	12.7792	29.7719	-1.21988	1.22369e-13	8.62101e-12	TRUE
ENSMUSG00000025145	32.2603	56.4577	-0.820564	1.65079e-13	1.1511e-11	TRUE
ENSMUSG00000021573	235.076	353.967	-0.591325	2.14399e-13	1.4874e-11	TRUE
ENSMUSG00000022044	126.878	206.492	-0.708397	2.16424e-13	1.49763e-11	TRUE
ENSMUSG00000026170	29.031	51.6442	-0.846282	2.61372e-13	1.80182e-11	TRUE
ENSMUSG00000024176	49.7287	84.5982	-0.775566	2.62125e-13	1.80472e-11	TRUE
ENSMUSG00000034000	7.14535	16.5533	-1.23587	3.06131e-13	2.09975e-11	TRUE
ENSMUSG00000027562	244.751	408.372	-0.733282	3.28062e-13	2.24453e-11	TRUE
ENSMUSG00000000149	110.118	179.781	-0.714553	5.50891e-13	3.67681e-11	TRUE
ENSMUSG00000006958	7.91013	16.7503	-1.09847	6.40408e-13	4.25345e-11	TRUE
ENSMUSG00000100147	21.9452	41.0875	-0.932819	7.55426e-13	4.957e-11	TRUE
ENSMUSG00000025407	3.58419	9.32404	-1.4112	9.2514e-13	5.99845e-11	TRUE
ENSMUSG00000024593	42.0671	66.8164	-0.675678	1.10261e-12	7.09852e-11	TRUE
ENSMUSG00000028957	28.9748	47.3926	-0.717337	1.20027e-12	7.68187e-11	TRUE
ENSMUSG00000047996	9.3198	17.4566	-0.912614	1.2754e-12	8.15315e-11	TRUE
ENSMUSG00000046169	7.26628	14.5733	-1.00832	1.40979e-12	8.97015e-11	TRUE
ENSMUSG00000046312	35.6004	57	-0.692718	1.91927e-12	1.2127e-10	TRUE
ENSMUSG00000022211	41.9376	70.3624	-0.756485	2.01564e-12	1.26978e-10	TRUE
ENSMUSG00000046160	258.496	402.42	-0.654431	2.14524e-12	1.34612e-10	TRUE
ENSMUSG00000097156	51.0209	89.8469	-0.842287	2.50067e-12	1.56196e-10	TRUE
ENSMUSG00000031673	30.6227	49.7199	-0.705997	2.55862e-12	1.59633e-10	TRUE
ENSMUSG00000023912	30.9964	49.8983	-0.692989	3.27622e-12	2.0278e-10	TRUE
ENSMUSG00000031665	31.6412	51.4003	-0.705633	3.6944e-12	2.27116e-10	TRUE
ENSMUSG00000004892	342.433	517.634	-0.614542	3.87064e-12	2.36882e-10	TRUE
ENSMUSG00000065485	0.248902	1.3369	-2.41506	4.39357e-12	2.67385e-10	TRUE
ENSMUSG00000010086	75.9225	119.141	-0.662136	4.4186e-12	2.68609e-10	TRUE
ENSMUSG00000031788	56.5452	86.0679	-0.618701	5.50264e-12	3.32285e-10	TRUE
ENSMUSG00000035722	50.8211	82.1631	-0.703222	6.46234e-12	3.87662e-10	TRUE
ENSMUSG00000059540	34.2584	54.7451	-0.685792	7.11169e-12	4.25212e-10	TRUE
ENSMUSG00000038453	229.41	359.826	-0.667217	7.5046e-12	4.47233e-10	TRUE
ENSMUSG00000062591	1383.59	2006.34	-0.548176	9.26206e-12	5.46592e-10	TRUE
ENSMUSG00000045404	20.6004	37.6069	-0.870444	1.08259e-11	6.34756e-10	TRUE
ENSMUSG00000028919	23.0266	38.9523	-0.77148	1.25777e-11	7.34314e-10	TRUE
ENSMUSG00000058669	5.73575	11.6957	-1.05152	1.94162e-11	1.11918e-09	TRUE
ENSMUSG00000032816	65.9875	99.0351	-0.592845	2.55974e-11	1.46005e-09	TRUE
ENSMUSG00000041377	2.09491	6.13762	-1.54006	2.63103e-11	1.49758e-09	TRUE
ENSMUSG00000086859	20.5687	37.1691	-0.873014	2.69096e-11	1.52849e-09	TRUE
ENSMUSG00000015970	5.46048	11.126	-1.02985	2.78454e-11	1.57509e-09	TRUE
ENSMUSG00000048163	15.2725	29.9243	-0.984881	3.11184e-11	1.75295e-09	TRUE
ENSMUSG00000071042	20.3452	33.4087	-0.719031	3.24633e-11	1.81745e-09	TRUE
ENSMUSG00000022900	0.992093	3.11285	-1.6803	5.3583e-11	2.94836e-09	TRUE
ENSMUSG00000086006	2.68678	6.48754	-1.2835	5.6037e-11	3.06483e-09	TRUE
ENSMUSG00000028248	114.31	180.119	-0.665814	5.93481e-11	3.23296e-09	TRUE
ENSMUSG00000030048	0.139663	0.858548	-2.58819	5.96697e-11	3.24724e-09	TRUE
ENSMUSG00000027200	102.106	148.503	-0.545827	6.66153e-11	3.5965e-09	TRUE
ENSMUSG00000020486	371.807	578.301	-0.644055	7.06077e-11	3.79701e-09	TRUE
ENSMUSG00000058498	7.7324	14.769	-0.943944	7.39654e-11	3.96194e-09	TRUE
ENSMUSG00000042246	23.9162	38.1422	-0.682877	8.34224e-11	4.45102e-09	TRUE
ENSMUSG00000054320	0.117533	0.859924	-2.83349	8.80448e-11	4.6839e-09	TRUE
ENSMUSG00000042686	11.5184	20.358	-0.837998	1.00093e-10	5.30415e-09	TRUE
ENSMUSG00000034714	91.6324	145.828	-0.686302	1.08212e-10	5.71775e-09	TRUE
ENSMUSG00000036158	31.7966	50.4256	-0.680826	1.0935e-10	5.77227e-09	TRUE
Novel00345	0.306962	1.30923	-2.07761	1.16162e-10	6.11409e-09	TRUE
ENSMUSG00000001864	10.1024	19.166	-0.934876	1.18471e-10	6.22963e-09	TRUE
ENSMUSG00000078794	220.222	334.44	-0.620313	1.2235e-10	6.39043e-09	TRUE
ENSMUSG00000049929	1.73329	3.97133	-1.20458	1.22633e-10	6.39907e-09	TRUE
ENSMUSG00000050121	39.9749	71.7427	-0.847108	1.28523e-10	6.68088e-09	TRUE
ENSMUSG00000105891	3.26466	7.93555	-1.26383	1.44051e-10	7.42435e-09	TRUE
ENSMUSG00000054708	53.3978	83.2221	-0.65086	1.46e-10	7.51767e-09	TRUE
ENSMUSG00000015980	0.355351	2.84247	-3.00179	1.48858e-10	7.65042e-09	TRUE
ENSMUSG00000104674	2.50484	6.05188	-1.25397	1.73787e-10	8.83994e-09	TRUE
ENSMUSG00000048442	1.2431	4.30386	-1.81023	1.92276e-10	9.74405e-09	TRUE
ENSMUSG00000026109	77.247	112.239	-0.542636	2.09166e-10	1.05706e-08	TRUE
ENSMUSG00000031385	59.6946	89.935	-0.603974	2.32565e-10	1.16988e-08	TRUE
ENSMUSG00000097877	7.04081	13.7811	-0.977119	2.41462e-10	1.21352e-08	TRUE
ENSMUSG00000040860	31.9395	55.2773	-0.795253	2.72823e-10	1.36609e-08	TRUE
ENSMUSG00000032883	178.137	259.528	-0.542992	3.07484e-10	1.53261e-08	TRUE
ENSMUSG00000075415	273.622	386.927	-0.511846	3.31135e-10	1.64749e-08	TRUE
ENSMUSG00000035576	9.11646	16.9395	-0.896987	3.50246e-10	1.7394e-08	TRUE
ENSMUSG00000042073	4.72696	8.89393	-0.930532	3.60849e-10	1.7888e-08	TRUE
ENSMUSG00000038173	31.5335	55.7724	-0.8388	3.67059e-10	1.81792e-08	TRUE
ENSMUSG00000018427	27.3102	43.1892	-0.673544	4.02147e-10	1.98429e-08	TRUE
ENSMUSG00000053552	13.4865	23.0885	-0.792125	4.29642e-10	2.11063e-08	TRUE
ENSMUSG00000000915	89.6768	134.314	-0.601	4.38873e-10	2.15403e-08	TRUE
ENSMUSG00000073600	17.2552	31.2797	-0.882404	4.67235e-10	2.28912e-08	TRUE
ENSMUSG00000041423	51.9614	79.8334	-0.634405	5.33877e-10	2.60159e-08	TRUE
ENSMUSG00000024186	18.301	30.4219	-0.74175	5.53441e-10	2.68971e-08	TRUE
ENSMUSG00000040841	2.09216	4.68475	-1.17409	5.92804e-10	2.87589e-08	TRUE
ENSMUSG00000020696	28.5428	43.6969	-0.618765	5.98174e-10	2.89936e-08	TRUE
ENSMUSG00000050840	33.6132	52.4919	-0.646683	6.0861e-10	2.94733e-08	TRUE
ENSMUSG00000041797	2.88432	8.18732	-1.5115	6.20117e-10	3.00039e-08	TRUE
ENSMUSG00000033579	143.58	216.635	-0.611624	6.98563e-10	3.35908e-08	TRUE
Novel00653	0.472196	2.05314	-2.14758	7.08335e-10	3.40307e-08	TRUE
ENSMUSG00000054477	32.0874	49.3877	-0.631546	7.55801e-10	3.61518e-08	TRUE
ENSMUSG00000060716	86.753	124.896	-0.534663	8.33975e-10	3.97169e-08	TRUE
ENSMUSG00000050666	10.7517	20.9865	-0.962394	8.34822e-10	3.97225e-08	TRUE
ENSMUSG00000097406	11.2078	19.5845	-0.819424	8.50308e-10	4.03889e-08	TRUE
ENSMUSG00000051817	28.0565	45.9654	-0.725376	8.89733e-10	4.20783e-08	TRUE
ENSMUSG00000115509	0.676149	2.33649	-1.80432	9.21273e-10	4.34945e-08	TRUE
ENSMUSG00000001225	0.107862	0.90969	-3.00735	9.85789e-10	4.62202e-08	TRUE
ENSMUSG00000035403	2.00566	4.79934	-1.2432	1.03078e-09	4.82469e-08	TRUE
ENSMUSG00000086043	17.2319	29.9538	-0.819983	1.04241e-09	4.87074e-08	TRUE
ENSMUSG00000022759	0.0774378	0.886871	-3.44233	1.37404e-09	6.31745e-08	TRUE
ENSMUSG00000055421	151.057	215.512	-0.511924	1.39555e-09	6.40555e-08	TRUE
ENSMUSG00000062729	17.1856	26.815	-0.653015	1.41427e-09	6.48602e-08	TRUE
Novel00293	0.870431	2.56318	-1.55048	1.4835e-09	6.79208e-08	TRUE
ENSMUSG00000030956	31.5789	49.6841	-0.659952	1.52206e-09	6.96278e-08	TRUE
ENSMUSG00000038233	2.20965	5.18301	-1.2177	1.52707e-09	6.97986e-08	TRUE
ENSMUSG00000068299	5.99486	12.07	-1.00205	1.53313e-09	7.00166e-08	TRUE
ENSMUSG00000038668	61.2275	99.0273	-0.694435	1.54742e-09	7.06101e-08	TRUE
ENSMUSG00000024736	55.3109	88.5041	-0.706756	1.69266e-09	7.67879e-08	TRUE
ENSMUSG00000025584	31.9345	49.3118	-0.638337	1.74604e-09	7.89467e-08	TRUE
ENSMUSG00000031398	24.6276	40.8211	-0.744432	1.98755e-09	8.95694e-08	TRUE
ENSMUSG00000040940	76.0279	115.071	-0.620928	2.07079e-09	9.2966e-08	TRUE
ENSMUSG00000047293	0.600087	1.9162	-1.68056	2.09254e-09	9.38357e-08	TRUE
ENSMUSG00000097767	153.857	264.427	-0.786994	2.17674e-09	9.7451e-08	TRUE
ENSMUSG00000022822	154.356	226.157	-0.55173	2.20467e-09	9.83786e-08	TRUE
ENSMUSG00000046491	0.658221	2.23768	-1.78734	2.21603e-09	9.88046e-08	TRUE
ENSMUSG00000037400	70.1795	104.49	-0.584394	2.22533e-09	9.90571e-08	TRUE
ENSMUSG00000038526	38.1765	60.0248	-0.666401	2.27272e-09	1.00837e-07	TRUE
ENSMUSG00000048148	60.2856	88.598	-0.559626	2.40567e-09	1.06218e-07	TRUE
ENSMUSG00000032763	36.9916	55.2422	-0.593586	2.44567e-09	1.07897e-07	TRUE
ENSMUSG00000049538	5.57805	10.3829	-0.911372	2.63732e-09	1.15696e-07	TRUE
ENSMUSG00000024654	140.927	195.803	-0.479672	2.69096e-09	1.1786e-07	TRUE
ENSMUSG00000021182	25.2811	38.6748	-0.616879	2.69336e-09	1.1787e-07	TRUE
ENSMUSG00000051022	22.1748	37.0873	-0.758804	3.19336e-09	1.37871e-07	TRUE
ENSMUSG00000049555	16.0565	27.6536	-0.80071	3.2007e-09	1.38078e-07	TRUE
ENSMUSG00000010529	3.60197	8.83652	-1.30298	3.24717e-09	1.39751e-07	TRUE
ENSMUSG00000026141	5.57736	9.85805	-0.819731	3.33405e-09	1.43264e-07	TRUE
ENSMUSG00000081683	1.87376	7.83556	-2.10439	4.07183e-09	1.73871e-07	TRUE
ENSMUSG00000027792	5.86781	10.9053	-0.890433	4.13827e-09	1.7657e-07	TRUE
ENSMUSG00000085235	0.0566836	0.555101	-3.28529	4.27669e-09	1.82333e-07	TRUE
ENSMUSG00000035545	172.207	264.361	-0.641698	4.50017e-09	1.91114e-07	TRUE
ENSMUSG00000046523	12.8153	21.7511	-0.756287	4.86287e-09	2.05875e-07	TRUE
ENSMUSG00000031755	18.9182	28.9974	-0.628684	4.87018e-09	2.06025e-07	TRUE
ENSMUSG00000031381	17.4796	27.6667	-0.676194	4.88971e-09	2.06531e-07	TRUE
ENSMUSG00000032537	51.5158	74.5256	-0.542925	5.13967e-09	2.16585e-07	TRUE
ENSMUSG00000066113	19.4194	29.9532	-0.631305	5.25998e-09	2.21313e-07	TRUE
ENSMUSG00000024395	9.0045	15.4623	-0.796065	5.44116e-09	2.28759e-07	TRUE
ENSMUSG00000097842	3.88137	7.43178	-0.937165	5.49593e-09	2.30884e-07	TRUE
ENSMUSG00000003477	0.0691435	1.16551	-4.02123	5.90066e-09	2.46746e-07	TRUE
ENSMUSG00000021495	66.4557	103.301	-0.652337	5.97383e-09	2.49615e-07	TRUE
ENSMUSG00000040327	76.026	110.587	-0.552676	6.52232e-09	2.70461e-07	TRUE
ENSMUSG00000070509	41.8449	61.3238	-0.562498	6.96818e-09	2.8851e-07	TRUE
ENSMUSG00000038695	96.3021	144.957	-0.607868	7.0458e-09	2.91503e-07	TRUE
ENSMUSG00000024299	20.2498	33.2851	-0.74	8.88054e-09	3.64644e-07	TRUE
ENSMUSG00000051910	13.8559	22.855	-0.718895	9.33341e-09	3.82663e-07	TRUE
ENSMUSG00000006469	1.87915	4.18488	-1.15694	9.73349e-09	3.98766e-07	TRUE
ENSMUSG00000020099	114.884	161.762	-0.508722	9.91492e-09	4.05589e-07	TRUE
ENSMUSG00000041642	69.7722	103.864	-0.590512	1.01051e-08	4.12751e-07	TRUE
ENSMUSG00000034156	161.533	243.42	-0.608192	1.02765e-08	4.18811e-07	TRUE
Novel00706	0.0387189	0.481829	-3.56653	1.04141e-08	4.23782e-07	TRUE
ENSMUSG00000045625	26.1919	43.2953	-0.727517	1.06051e-08	4.31236e-07	TRUE
ENSMUSG00000041936	164.771	252.99	-0.639988	1.07103e-08	4.35188e-07	TRUE
ENSMUSG00000032033	1.46092	3.30982	-1.19534	1.0856e-08	4.4078e-07	TRUE
ENSMUSG00000044986	25.7505	42.5518	-0.727245	1.15722e-08	4.68465e-07	TRUE
ENSMUSG00000069171	24.6408	36.6696	-0.581221	1.21305e-08	4.8961e-07	TRUE
ENSMUSG00000021572	2.01266	4.47464	-1.16966	1.24999e-08	5.03402e-07	TRUE
ENSMUSG00000003974	15.3731	27.9697	-0.857228	1.31008e-08	5.26047e-07	TRUE
ENSMUSG00000048450	2.32302	4.88106	-1.0875	1.34841e-08	5.40247e-07	TRUE
ENSMUSG00000038550	10.3077	18.6568	-0.878119	1.36768e-08	5.46761e-07	TRUE
ENSMUSG00000004187	179.982	257.898	-0.537737	1.54082e-08	6.11942e-07	TRUE
ENSMUSG00000029122	10.6653	17.2473	-0.7122	1.54051e-08	6.11942e-07	TRUE
ENSMUSG00000008734	393.29	547.849	-0.482836	1.54625e-08	6.1365e-07	TRUE
ENSMUSG00000047787	18.504	28.7961	-0.64344	1.57397e-08	6.23745e-07	TRUE
ENSMUSG00000052407	2.89689	5.52938	-0.930085	1.58365e-08	6.27123e-07	TRUE
ENSMUSG00000010307	9.04188	16.1963	-0.85224	1.67571e-08	6.6118e-07	TRUE
ENSMUSG00000090086	7.59545	13.9465	-0.892705	1.9265e-08	7.55214e-07	TRUE
ENSMUSG00000039316	18.3947	31.9441	-0.805445	1.98667e-08	7.77682e-07	TRUE
ENSMUSG00000017386	9.35019	14.9652	-0.688275	2.03273e-08	7.94542e-07	TRUE
ENSMUSG00000073406	3.36488	7.22095	-1.10472	2.05712e-08	8.02956e-07	TRUE
ENSMUSG00000109792	0.3547	2.04539	-2.47404	2.12965e-08	8.30668e-07	TRUE
ENSMUSG00000059851	15.8693	26.5257	-0.759472	2.33886e-08	9.08374e-07	TRUE
ENSMUSG00000030406	2.59402	5.46169	-1.07436	2.4614e-08	9.53928e-07	TRUE
ENSMUSG00000020890	2.80279	5.91298	-1.0636	2.47905e-08	9.60086e-07	TRUE
ENSMUSG00000020877	6.45605	11.1078	-0.780432	2.57801e-08	9.96288e-07	TRUE
ENSMUSG00000058914	0.884305	2.70484	-1.58862	2.58425e-08	9.97993e-07	TRUE
ENSMUSG00000075389	9.44153	18.6472	-1.00441	2.64984e-08	1.0226e-06	TRUE
ENSMUSG00000038457	1.29837	3.15914	-1.30423	2.81792e-08	1.08432e-06	TRUE
ENSMUSG00000022425	366.195	537.904	-0.558897	2.91821e-08	1.12061e-06	TRUE
ENSMUSG00000041921	20.769	31.2847	-0.601599	3.00418e-08	1.1512e-06	TRUE
ENSMUSG00000054226	42.304	63.3498	-0.583244	3.0194e-08	1.15621e-06	TRUE
ENSMUSG00000105881	1.34821	2.91372	-1.12629	3.03629e-08	1.16186e-06	TRUE
ENSMUSG00000037139	0.152774	0.859924	-2.48482	3.20691e-08	1.22372e-06	TRUE
ENSMUSG00000037243	19.7714	31.3042	-0.672992	3.75563e-08	1.42216e-06	TRUE
ENSMUSG00000079654	6.00186	10.322	-0.791056	4.16719e-08	1.56929e-06	TRUE
ENSMUSG00000110027	2.81536	5.6877	-1.01193	4.24283e-08	1.59667e-06	TRUE
ENSMUSG00000020889	46.4445	70.0084	-0.615848	4.28142e-08	1.60897e-06	TRUE
ENSMUSG00000021798	12.2215	18.7554	-0.622438	4.44342e-08	1.66412e-06	TRUE
ENSMUSG00000028661	10.386	19.558	-0.953931	4.5209e-08	1.69081e-06	TRUE
ENSMUSG00000019437	21.0788	31.7936	-0.607902	4.55058e-08	1.70074e-06	TRUE
ENSMUSG00000054252	230.129	322.004	-0.499428	4.71139e-08	1.75603e-06	TRUE
ENSMUSG00000015377	49.7987	76.9817	-0.65366	4.89588e-08	1.82144e-06	TRUE
ENSMUSG00000020604	74.8018	108.972	-0.541897	5.02927e-08	1.86813e-06	TRUE
ENSMUSG00000074758	1.16432	2.85291	-1.31077	5.06259e-08	1.87795e-06	TRUE
ENSMUSG00000034227	41.3187	63.0043	-0.629107	5.12937e-08	1.90142e-06	TRUE
ENSMUSG00000022311	23.5683	36.1037	-0.611318	5.14452e-08	1.90574e-06	TRUE
ENSMUSG00000042788	0.439019	1.43295	-1.69066	5.56822e-08	2.05294e-06	TRUE
ENSMUSG00000001036	85.9162	118.803	-0.480545	5.88733e-08	2.16182e-06	TRUE
ENSMUSG00000027173	1.29217	3.16522	-1.27147	5.93214e-08	2.17535e-06	TRUE
ENSMUSG00000039982	35.8513	51.4453	-0.524569	6.03941e-08	2.21171e-06	TRUE
Novel00419	0.255783	1.08253	-2.09349	6.5646e-08	2.39439e-06	TRUE
ENSMUSG00000041119	16.969	26.8093	-0.664885	6.9949e-08	2.54114e-06	TRUE
Novel00563	1.41387	3.06374	-1.1368	7.00917e-08	2.54463e-06	TRUE
ENSMUSG00000074264	13.713	22.2921	-0.714306	7.13624e-08	2.58904e-06	TRUE
ENSMUSG00000108621	21.123	30.8851	-0.55798	7.95432e-08	2.87436e-06	TRUE
ENSMUSG00000041354	48.7261	72.7607	-0.591081	7.97574e-08	2.88019e-06	TRUE
ENSMUSG00000096996	1.71185	3.40659	-1.0055	8.09504e-08	2.91941e-06	TRUE
ENSMUSG00000105802	0.824794	1.97357	-1.26484	8.61955e-08	3.10037e-06	TRUE
ENSMUSG00000027744	0.188741	1.02994	-2.398	8.74815e-08	3.14455e-06	TRUE
ENSMUSG00000024968	9.29687	15.389	-0.738348	8.78062e-08	3.15414e-06	TRUE
ENSMUSG00000078485	47.5137	68.0019	-0.533438	8.8093e-08	3.16236e-06	TRUE
ENSMUSG00000032766	31.2015	48.8975	-0.647507	8.85846e-08	3.17791e-06	TRUE
ENSMUSG00000045312	21.1322	32.689	-0.634043	8.92247e-08	3.19877e-06	TRUE
ENSMUSG00000097756	0.519897	1.53183	-1.56054	8.97078e-08	3.21398e-06	TRUE
ENSMUSG00000021010	17.1778	29.3369	-0.778978	9.57915e-08	3.42744e-06	TRUE
ENSMUSG00000032295	43.9129	62.7627	-0.530636	9.65485e-08	3.45e-06	TRUE
ENSMUSG00000034730	244.732	346.711	-0.520769	1.0831e-07	3.84759e-06	TRUE
ENSMUSG00000034160	156.9	217.146	-0.471254	1.08945e-07	3.86509e-06	TRUE
ENSMUSG00000047085	226.717	314.478	-0.491568	1.11912e-07	3.96519e-06	TRUE
ENSMUSG00000042988	0.48049	1.50217	-1.67109	1.20547e-07	4.25656e-06	TRUE
ENSMUSG00000033597	256.512	358.231	-0.500725	1.24953e-07	4.40437e-06	TRUE
ENSMUSG00000033722	22.9634	33.5611	-0.559079	1.25879e-07	4.43129e-06	TRUE
ENSMUSG00000048078	92.2932	130.712	-0.513712	1.266e-07	4.45091e-06	TRUE
ENSMUSG00000063317	116.676	158.497	-0.445494	1.28494e-07	4.5146e-06	TRUE
ENSMUSG00000002274	6.53838	10.5239	-0.698165	1.2892e-07	4.52373e-06	TRUE
ENSMUSG00000044576	27.3774	41.6536	-0.630522	1.32039e-07	4.62425e-06	TRUE
ENSMUSG00000106275	2.13294	4.14826	-0.962543	1.33223e-07	4.66271e-06	TRUE
ENSMUSG00000064280	0.297291	1.04102	-1.78583	1.34504e-07	4.70453e-06	TRUE
ENSMUSG00000096768	1.10416	5.00454	-2.27634	1.36116e-07	4.75482e-06	TRUE
ENSMUSG00000032135	66.8822	93.2079	-0.489424	1.4087e-07	4.91773e-06	TRUE
ENSMUSG00000027257	51.0449	74.5708	-0.559481	1.43305e-07	4.99633e-06	TRUE
ENSMUSG00000087042	5.41893	9.72557	-0.859184	1.45317e-07	5.0568e-06	TRUE
ENSMUSG00000031256	87.8097	120.006	-0.456437	1.49717e-07	5.20327e-06	TRUE
ENSMUSG00000047021	5.07952	9.62252	-0.931225	1.49641e-07	5.20327e-06	TRUE
ENSMUSG00000026447	48.713	71.792	-0.571488	1.514e-07	5.25172e-06	TRUE
ENSMUSG00000071550	2.54849	5.37596	-1.08837	1.5806e-07	5.4723e-06	TRUE
ENSMUSG00000030307	637.542	856.811	-0.4302	1.5871e-07	5.49129e-06	TRUE
ENSMUSG00000047003	8.61127	14.2485	-0.745375	1.62535e-07	5.61651e-06	TRUE
ENSMUSG00000030352	70.9994	97.4671	-0.47099	1.81309e-07	6.23367e-06	TRUE
ENSMUSG00000064294	0.263389	1.42339	-2.48128	1.84797e-07	6.34957e-06	TRUE
ENSMUSG00000025727	1.01701	2.83494	-1.49076	1.86749e-07	6.40858e-06	TRUE
ENSMUSG00000022604	22.5175	32.5387	-0.542937	1.91223e-07	6.55388e-06	TRUE
ENSMUSG00000053985	9.75809	15.1539	-0.6377	1.93441e-07	6.62572e-06	TRUE
ENSMUSG00000045180	85.9652	115.751	-0.433499	1.96453e-07	6.72466e-06	TRUE
ENSMUSG00000086228	16.3243	26.6064	-0.716824	2.12042e-07	7.23103e-06	TRUE
ENSMUSG00000033392	228.728	304.407	-0.413447	2.13953e-07	7.28255e-06	TRUE
ENSMUSG00000020747	51.8227	77.2861	-0.594448	2.17026e-07	7.38254e-06	TRUE
ENSMUSG00000070527	1.85908	4.01153	-1.14268	2.20778e-07	7.50549e-06	TRUE
ENSMUSG00000029228	18.6259	27.811	-0.584243	2.23212e-07	7.58349e-06	TRUE
ENSMUSG00000038963	7.15448	11.7764	-0.728764	2.40419e-07	8.14275e-06	TRUE
ENSMUSG00000063409	0.385813	1.20694	-1.63312	2.43364e-07	8.23738e-06	TRUE
ENSMUSG00000066842	4.49954	8.38454	-0.927767	2.45871e-07	8.31189e-06	TRUE
ENSMUSG00000028180	137.252	187.122	-0.446726	2.46857e-07	8.34006e-06	TRUE
ENSMUSG00000010825	13.891	23.4513	-0.75939	2.48329e-07	8.37942e-06	TRUE
ENSMUSG00000106951	1.27283	2.71042	-1.08779	2.50711e-07	8.45456e-06	TRUE
ENSMUSG00000078300	1.90961	4.24645	-1.16099	2.531e-07	8.52985e-06	TRUE
ENSMUSG00000044349	684.476	1047.27	-0.6234	2.66505e-07	8.97606e-06	TRUE
ENSMUSG00000029095	176.557	236.317	-0.429506	2.7704e-07	9.31364e-06	TRUE
Novel00333	0.23369	0.843336	-1.83208	2.79275e-07	9.383e-06	TRUE
ENSMUSG00000051727	0.909187	2.24797	-1.299	2.90749e-07	9.75648e-06	TRUE
ENSMUSG00000061028	76.9711	110.743	-0.547449	2.92728e-07	9.81683e-06	TRUE
ENSMUSG00000027452	17.8707	25.9141	-0.541579	2.96136e-07	9.925e-06	TRUE
ENSMUSG00000028354	52.5983	73.3274	-0.483642	3.10236e-07	1.03721e-05	TRUE
ENSMUSG00000047037	55.8578	78.3267	-0.486588	3.22071e-07	1.07414e-05	TRUE
ENSMUSG00000028469	47.3263	68.2062	-0.548706	3.32382e-07	1.1038e-05	TRUE
ENSMUSG00000032258	4.5769	7.5901	-0.734859	3.37098e-07	1.11742e-05	TRUE
ENSMUSG00000100320	0.528228	1.61691	-1.62776	3.38019e-07	1.11979e-05	TRUE
ENSMUSG00000041362	37.3915	55.9532	-0.576634	3.41765e-07	1.13083e-05	TRUE
ENSMUSG00000113856	0.177657	0.945656	-2.41984	3.45014e-07	1.13951e-05	TRUE
ENSMUSG00000027677	61.8696	89.7064	-0.532313	3.52161e-07	1.16171e-05	TRUE
ENSMUSG00000097640	2.92452	5.25919	-0.859827	3.57037e-07	1.17708e-05	TRUE
ENSMUSG00000067028	6.51136	10.5438	-0.698096	3.65253e-07	1.20126e-05	TRUE
ENSMUSG00000085873	6.37181	11.0616	-0.797633	3.71437e-07	1.21939e-05	TRUE
ENSMUSG00000039620	7.95149	12.9724	-0.719366	3.8712e-07	1.2663e-05	TRUE
ENSMUSG00000022546	17.9026	26.7748	-0.58817	3.89826e-07	1.27362e-05	TRUE
ENSMUSG00000032556	8.40989	16.5704	-0.993906	3.94447e-07	1.28795e-05	TRUE
ENSMUSG00000030657	30.3748	43.6388	-0.527857	3.99646e-07	1.30337e-05	TRUE
Novel00161	0.506098	1.60923	-1.64467	4.16001e-07	1.35509e-05	TRUE
ENSMUSG00000021662	37.9157	54.3052	-0.528776	4.16946e-07	1.35735e-05	TRUE
ENSMUSG00000031808	131.754	182.149	-0.485696	4.33014e-07	1.40798e-05	TRUE
ENSMUSG00000028801	0.415512	1.25117	-1.57513	4.38037e-07	1.42262e-05	TRUE
ENSMUSG00000040752	4.30801	8.52638	-1.02931	4.58921e-07	1.48513e-05	TRUE
ENSMUSG00000036580	81.5223	111.489	-0.457805	4.82173e-07	1.55393e-05	TRUE
ENSMUSG00000036545	25.704	40.5283	-0.6729	4.85874e-07	1.56493e-05	TRUE
Novel00242	0.572452	1.68185	-1.56951	5.09981e-07	1.63485e-05	TRUE
ENSMUSG00000039741	35.8412	53.1116	-0.592224	5.11663e-07	1.63928e-05	TRUE
ENSMUSG00000029838	149.706	218.138	-0.555253	5.262e-07	1.6819e-05	TRUE
ENSMUSG00000020411	16.0243	24.0997	-0.599656	5.33946e-07	1.70566e-05	TRUE
ENSMUSG00000060548	29.8491	44.9574	-0.59235	5.37736e-07	1.71475e-05	TRUE
ENSMUSG00000019359	7.56915	12.0466	-0.673004	5.66472e-07	1.79693e-05	TRUE
ENSMUSG00000053441	1.13455	2.51132	-1.13836	5.70364e-07	1.80694e-05	TRUE
ENSMUSG00000056185	70.1969	99.4796	-0.513891	5.78778e-07	1.83064e-05	TRUE
ENSMUSG00000037627	0.692086	1.6452	-1.24479	5.81995e-07	1.83868e-05	TRUE
ENSMUSG00000026726	0.951347	2.22583	-1.21407	6.03611e-07	1.90587e-05	TRUE
ENSMUSG00000085882	7.30019	11.7343	-0.697544	6.45128e-07	2.02873e-05	TRUE
ENSMUSG00000030616	57.9895	79.4998	-0.462086	6.45855e-07	2.02984e-05	TRUE
ENSMUSG00000086189	0.0546193	0.470745	-3.03812	6.65973e-07	2.08706e-05	TRUE
ENSMUSG00000022742	96.4933	133.442	-0.480222	7.3214e-07	2.28261e-05	TRUE
ENSMUSG00000039194	4.89422	8.91098	-0.85723	7.43037e-07	2.31262e-05	TRUE
ENSMUSG00000038060	2.01881	4.29687	-1.0798	7.64106e-07	2.37684e-05	TRUE
ENSMUSG00000034949	42.8178	61.567	-0.542529	8.06699e-07	2.50077e-05	TRUE
ENSMUSG00000035686	19.2617	30.2854	-0.648947	8.15748e-07	2.52451e-05	TRUE
ENSMUSG00000024924	50.0522	68.5071	-0.459786	8.33791e-07	2.57743e-05	TRUE
ENSMUSG00000039137	107.424	143.045	-0.428271	8.57013e-07	2.64621e-05	TRUE
ENSMUSG00000057103	5.13276	8.54393	-0.731183	8.58833e-07	2.65033e-05	TRUE
ENSMUSG00000048174	5.58971	9.45736	-0.777926	8.66707e-07	2.67312e-05	TRUE
ENSMUSG00000039787	12.2782	19.5965	-0.702406	8.74451e-07	2.69547e-05	TRUE
ENSMUSG00000005774	23.3332	33.6226	-0.536829	9.07431e-07	2.79082e-05	TRUE
ENSMUSG00000024381	334.063	445.255	-0.426243	9.52392e-07	2.92416e-05	TRUE
ENSMUSG00000097055	1.12209	2.53899	-1.17869	9.54506e-07	2.929e-05	TRUE
ENSMUSG00000026697	37.1047	59.9752	-0.698872	9.58177e-07	2.93861e-05	TRUE
ENSMUSG00000049252	38.5601	55.1467	-0.513724	9.61524e-07	2.94721e-05	TRUE
ENSMUSG00000001249	3.35662	6.18057	-0.875939	9.72412e-07	2.97891e-05	TRUE
ENSMUSG00000033731	0.135498	0.851593	-2.59131	9.7791e-07	2.99407e-05	TRUE
ENSMUSG00000110702	2.40669	5.12931	-1.11269	1.00153e-06	3.06124e-05	TRUE
ENSMUSG00000057068	0.132057	0.648402	-2.26291	1.00658e-06	3.07495e-05	TRUE
ENSMUSG00000070315	7.47516	12.0005	-0.692967	1.01632e-06	3.10298e-05	TRUE
ENSMUSG00000023017	81.2615	111.86	-0.473263	1.0425e-06	3.17934e-05	TRUE
ENSMUSG00000041351	288.262	386.228	-0.442145	1.09681e-06	3.33751e-05	TRUE
ENSMUSG00000057411	62.0574	83.8864	-0.440928	1.09924e-06	3.34302e-05	TRUE
ENSMUSG00000071337	43.5343	62.5855	-0.533744	1.1016e-06	3.34834e-05	TRUE
ENSMUSG00000022449	13.6103	21.3705	-0.65455	1.15833e-06	3.51292e-05	TRUE
ENSMUSG00000021697	0.870394	2.48854	-1.50562	1.19627e-06	3.62396e-05	TRUE
ENSMUSG00000020639	4.08819	7.16694	-0.803452	1.22094e-06	3.69255e-05	TRUE
ENSMUSG00000027309	135.286	178.856	-0.409024	1.22542e-06	3.70403e-05	TRUE
ENSMUSG00000046991	1.85499	3.46259	-0.914051	1.23279e-06	3.72425e-05	TRUE
ENSMUSG00000003273	56.8348	79.1924	-0.49433	1.23563e-06	3.73077e-05	TRUE
ENSMUSG00000038267	112.915	148.992	-0.413732	1.26153e-06	3.80264e-05	TRUE
ENSMUSG00000040728	0.149334	0.674698	-2.18242	1.28193e-06	3.85989e-05	TRUE
ENSMUSG00000102813	10.8527	21.2243	-0.976948	1.33709e-06	4.01486e-05	TRUE
ENSMUSG00000060534	5.68515	9.52701	-0.752156	1.35237e-06	4.05853e-05	TRUE
ENSMUSG00000032268	16.0932	23.9036	-0.592465	1.36012e-06	4.07953e-05	TRUE
ENSMUSG00000040759	77.1528	113.331	-0.563795	1.43496e-06	4.29219e-05	TRUE
ENSMUSG00000043541	1.45255	3.06646	-1.07979	1.46527e-06	4.37566e-05	TRUE
ENSMUSG00000003546	30.3425	44.2288	-0.549911	1.47448e-06	4.39647e-05	TRUE
ENSMUSG00000052133	18.1266	26.8152	-0.582945	1.48126e-06	4.41374e-05	TRUE
ENSMUSG00000017677	87.1453	118.706	-0.451653	1.48529e-06	4.42334e-05	TRUE
ENSMUSG00000034923	0.562744	2.05089	-1.83169	1.5424e-06	4.58092e-05	TRUE
Novel00331	0.570388	1.37837	-1.26873	1.59202e-06	4.71802e-05	TRUE
ENSMUSG00000075590	143.151	202.485	-0.526688	1.60147e-06	4.74343e-05	TRUE
ENSMUSG00000007480	1.09032	3.68733	-1.81397	1.63438e-06	4.83565e-05	TRUE
ENSMUSG00000021098	5.70797	9.02446	-0.663951	1.67006e-06	4.93587e-05	TRUE
ENSMUSG00000045667	2.01052	3.98727	-1.0091	1.71287e-06	5.05307e-05	TRUE
ENSMUSG00000039021	0.50541	1.44194	-1.4889	1.74555e-06	5.13669e-05	TRUE
ENSMUSG00000029603	121.345	163.195	-0.446777	1.74856e-06	5.14279e-05	TRUE
ENSMUSG00000086796	0.372628	1.25885	-1.79779	1.78385e-06	5.23529e-05	TRUE
ENSMUSG00000030276	9.21114	14.4213	-0.660125	1.80511e-06	5.28915e-05	TRUE
ENSMUSG00000001062	45.947	63.3225	-0.475465	1.8165e-06	5.31965e-05	TRUE
ENSMUSG00000063594	6.40839	10.6842	-0.747421	1.95455e-06	5.69839e-05	TRUE
ENSMUSG00000015806	242.446	338.115	-0.483629	1.98364e-06	5.77193e-05	TRUE
ENSMUSG00000043843	55.0244	79.5418	-0.55267	1.99138e-06	5.79135e-05	TRUE
ENSMUSG00000020536	84.362	113.995	-0.453678	1.99825e-06	5.80825e-05	TRUE
ENSMUSG00000054723	6.98975	10.9781	-0.664936	2.07944e-06	6.03459e-05	TRUE
ENSMUSG00000023191	17.1275	26.2341	-0.643455	2.1471e-06	6.221e-05	TRUE
Novel00585	0.138287	0.658761	-2.20142	2.15768e-06	6.24834e-05	TRUE
ENSMUSG00000107859	0.778469	1.77726	-1.20449	2.17972e-06	6.30212e-05	TRUE
ENSMUSG00000009995	29.5503	42.6648	-0.54801	2.18457e-06	6.3128e-05	TRUE
ENSMUSG00000040721	37.9286	56.8125	-0.599505	2.19066e-06	6.32704e-05	TRUE
ENSMUSG00000029714	61.6098	86.3827	-0.508744	2.21767e-06	6.3949e-05	TRUE
ENSMUSG00000097617	1.95941	3.99201	-1.01549	2.26577e-06	6.53014e-05	TRUE
ENSMUSG00000024180	33.6197	46.1125	-0.466693	2.33801e-06	6.71704e-05	TRUE
ENSMUSG00000053007	9.65519	15.3877	-0.692549	2.41522e-06	6.917e-05	TRUE
ENSMUSG00000062906	8.9375	13.4902	-0.606396	2.51367e-06	7.1801e-05	TRUE
ENSMUSG00000085881	3.65869	6.82775	-0.921168	2.53095e-06	7.22565e-05	TRUE
ENSMUSG00000048782	10.0872	15.9329	-0.660635	2.68357e-06	7.63341e-05	TRUE
ENSMUSG00000097452	0.439707	1.1399	-1.3792	2.7287e-06	7.74966e-05	TRUE
ENSMUSG00000023055	61.1885	83.0774	-0.449057	2.76301e-06	7.843e-05	TRUE
ENSMUSG00000055862	13.6679	20.5122	-0.601405	2.77787e-06	7.88108e-05	TRUE
ENSMUSG00000109271	0.256508	0.871008	-1.7698	2.83674e-06	8.03555e-05	TRUE
ENSMUSG00000025597	32.7323	48.8113	-0.573238	2.87316e-06	8.1303e-05	TRUE
Novel00456	0.125139	0.557165	-2.13979	2.89773e-06	8.18799e-05	TRUE
ENSMUSG00000089707	0.746706	1.83941	-1.27676	2.91486e-06	8.23119e-05	TRUE
ENSMUSG00000078607	2.05058	4.0162	-0.965641	2.9182e-06	8.2321e-05	TRUE
ENSMUSG00000027330	6.5453	10.5005	-0.703827	2.92051e-06	8.23435e-05	TRUE
ENSMUSG00000038677	7.7517	12.0883	-0.655437	2.96315e-06	8.34595e-05	TRUE
ENSMUSG00000022265	227.363	293.913	-0.377268	2.98707e-06	8.40897e-05	TRUE
ENSMUSG00000021466	108.821	142.81	-0.392901	2.99747e-06	8.43392e-05	TRUE
ENSMUSG00000028444	124.588	165.813	-0.430861	3.0559e-06	8.59387e-05	TRUE
ENSMUSG00000030125	1.00872	2.07314	-1.05231	3.0824e-06	8.65946e-05	TRUE
ENSMUSG00000049571	5.29169	9.83959	-0.905227	3.11668e-06	8.74226e-05	TRUE
ENSMUSG00000060961	327.536	426.297	-0.382736	3.15291e-06	8.83933e-05	TRUE
ENSMUSG00000085251	1.05845	2.92824	-1.48455	3.33459e-06	9.3295e-05	TRUE
ENSMUSG00000021696	36.588	50.1168	-0.462161	3.35953e-06	9.39447e-05	TRUE
ENSMUSG00000047361	7.18808	11.8663	-0.730706	3.41156e-06	9.52042e-05	TRUE
ENSMUSG00000044037	16.6887	25.1148	-0.613997	3.43847e-06	9.5906e-05	TRUE
ENSMUSG00000113216	6.78652	10.8521	-0.672793	3.58938e-06	9.99618e-05	TRUE
ENSMUSG00000002059	20.4088	30.6499	-0.613749	3.737e-06	0.000103967	TRUE
ENSMUSG00000067242	43.6774	60.4185	-0.471077	3.80423e-06	0.000105729	TRUE
ENSMUSG00000037605	56.233	78.0797	-0.475097	3.91117e-06	0.00010848	TRUE
ENSMUSG00000030330	0.548257	1.33484	-1.28414	3.94123e-06	0.000109226	TRUE
Novel00710	9.12537	14.1433	-0.635006	4.01923e-06	0.000111251	TRUE
ENSMUSG00000089941	0.961017	2.47336	-1.36132	4.04702e-06	0.000111963	TRUE
ENSMUSG00000026632	9.3704	14.3992	-0.63149	4.14147e-06	0.000114286	TRUE
ENSMUSG00000022321	26.8967	37.6661	-0.488886	4.17951e-06	0.000115162	TRUE
ENSMUSG00000020805	4.74492	7.51136	-0.677882	4.36166e-06	0.000119757	TRUE
ENSMUSG00000056966	112.737	153.378	-0.460369	4.47248e-06	0.000122614	TRUE
ENSMUSG00000027238	64.0805	84.8587	-0.417488	4.53382e-06	0.000124109	TRUE
ENSMUSG00000079110	1.00528	2.65786	-1.37648	4.55975e-06	0.000124756	TRUE
ENSMUSG00000056394	16.1486	23.4195	-0.542468	4.60233e-06	0.000125795	TRUE
ENSMUSG00000063765	20.8109	30.0966	-0.542937	4.62168e-06	0.00012626	TRUE
ENSMUSG00000020841	145.986	189.758	-0.383293	4.63318e-06	0.000126448	TRUE
ENSMUSG00000040459	75.2573	101.949	-0.453189	4.72426e-06	0.000128805	TRUE
ENSMUSG00000115099	3.62968	6.18137	-0.782318	4.82811e-06	0.000131373	TRUE
ENSMUSG00000027790	0.0636017	0.424457	-2.74295	4.88031e-06	0.000132728	TRUE
ENSMUSG00000011589	69.314	91.6029	-0.415456	4.9871e-06	0.000135429	TRUE
ENSMUSG00000039543	0.458397	1.17721	-1.34732	5.01929e-06	0.000136168	TRUE
ENSMUSG00000030739	134.388	175.677	-0.39652	5.1122e-06	0.00013855	TRUE
ENSMUSG00000032558	7.88314	12.4816	-0.67107	5.12083e-06	0.000138715	TRUE
ENSMUSG00000110997	0.930592	1.98744	-1.1196	5.15657e-06	0.000139545	TRUE
ENSMUSG00000090336	0.71418	1.65625	-1.21118	5.18148e-06	0.00014008	TRUE
ENSMUSG00000026669	0.608419	1.40952	-1.22972	5.31174e-06	0.000143317	TRUE
ENSMUSG00000108923	0.476361	1.37084	-1.56966	5.32979e-06	0.000143733	TRUE
Novel00469	0.732144	1.76827	-1.29051	5.39489e-06	0.000145216	TRUE
ENSMUSG00000104344	2.32646	4.21404	-0.875833	5.5209e-06	0.000147907	TRUE
ENSMUSG00000024940	115.419	155.79	-0.456576	5.58654e-06	0.000149548	TRUE
ENSMUSG00000052861	1.26802	2.67101	-1.06486	5.731e-06	0.000153039	TRUE
ENSMUSG00000073423	11.2382	16.7501	-0.579765	5.94806e-06	0.000158447	TRUE
ENSMUSG00000103804	0.186676	0.685057	-1.87329	6.11479e-06	0.000162394	TRUE
ENSMUSG00000042834	42.4483	60.5054	-0.516648	6.19388e-06	0.000164034	TRUE
ENSMUSG00000032796	3.58416	6.01549	-0.769831	6.24643e-06	0.000165346	TRUE
ENSMUSG00000108616	8.63666	12.9302	-0.59848	6.32918e-06	0.000167292	TRUE
ENSMUSG00000035745	9.00874	13.9483	-0.631249	6.35994e-06	0.000168024	TRUE
ENSMUSG00000061046	84.6957	111.126	-0.402039	6.42547e-06	0.000169427	TRUE
ENSMUSG00000038838	18.09	25.9525	-0.539608	6.46507e-06	0.000170306	TRUE
ENSMUSG00000021134	237.63	305.772	-0.368817	6.5155e-06	0.000171315	TRUE
ENSMUSG00000020541	16.832	26.4426	-0.640402	6.56089e-06	0.000172331	TRUE
ENSMUSG00000051606	0.115469	0.747208	-2.59172	6.62179e-06	0.000173763	TRUE
ENSMUSG00000026556	25.2636	36.6799	-0.563879	6.66326e-06	0.000174683	TRUE
ENSMUSG00000034009	1.99332	3.87944	-0.978461	6.73435e-06	0.000176462	TRUE
ENSMUSG00000022843	56.3991	76.2819	-0.452891	6.80675e-06	0.000178102	TRUE
ENSMUSG00000030319	3.54812	6.11854	-0.812391	6.86081e-06	0.000179259	TRUE
ENSMUSG00000020743	20.4889	29.0754	-0.516528	6.88058e-06	0.000179689	TRUE
ENSMUSG00000040990	31.4134	43.7548	-0.476778	6.97277e-06	0.000181749	TRUE
ENSMUSG00000033715	0.283455	0.973328	-1.79531	7.35295e-06	0.000190656	TRUE
ENSMUSG00000015478	66.2259	99.6756	-0.60432	7.37641e-06	0.000191173	TRUE
ENSMUSG00000037370	20.8929	29.1582	-0.485865	7.38345e-06	0.000191265	TRUE
ENSMUSG00000005142	38.5886	51.671	-0.433589	7.50531e-06	0.000194329	TRUE
ENSMUSG00000021143	359.505	464.003	-0.38458	7.52706e-06	0.0001948	TRUE
ENSMUSG00000051262	2.13291	4.33895	-1.01116	7.54549e-06	0.000195172	TRUE
ENSMUSG00000097518	2.42404	4.49535	-0.909491	7.68334e-06	0.000198562	TRUE
ENSMUSG00000034771	22.2973	35.2809	-0.685845	7.89816e-06	0.000203823	TRUE
ENSMUSG00000056329	1.19406	3.01596	-1.34575	7.91024e-06	0.000204039	TRUE
ENSMUSG00000024485	2.61064	4.337	-0.739516	8.12354e-06	0.000208849	TRUE
ENSMUSG00000079235	7.50135	13.0566	-0.804502	8.27908e-06	0.000212547	TRUE
ENSMUSG00000023938	29.4114	40.7187	-0.484071	8.47538e-06	0.000216974	TRUE
ENSMUSG00000038271	88.5491	122.986	-0.503205	8.62057e-06	0.000219968	TRUE
ENSMUSG00000053545	0.639531	1.45099	-1.19511	8.73218e-06	0.000222607	TRUE
ENSMUSG00000024621	57.3235	79.7164	-0.476307	8.95718e-06	0.000227899	TRUE
ENSMUSG00000029602	14.411	20.9712	-0.559595	9.01131e-06	0.000228867	TRUE
ENSMUSG00000042331	148.242	193.533	-0.38953	9.14475e-06	0.00023204	TRUE
ENSMUSG00000002625	43.7651	61.5708	-0.514187	9.21492e-06	0.000233603	TRUE
ENSMUSG00000049532	78.3656	104.334	-0.422908	9.39588e-06	0.000237748	TRUE
ENSMUSG00000030093	12.6083	19.5331	-0.641935	9.46387e-06	0.000239358	TRUE
ENSMUSG00000042707	0.837291	2.06002	-1.32913	9.60963e-06	0.000242594	TRUE
ENSMUSG00000004565	103.147	138.178	-0.43489	9.71138e-06	0.000245049	TRUE
ENSMUSG00000028173	27.4834	39.8802	-0.540875	9.94968e-06	0.000250599	TRUE
ENSMUSG00000006931	24.5094	34.0533	-0.487599	1.00927e-05	0.000253967	TRUE
ENSMUSG00000072915	14.9671	21.2988	-0.525077	1.02085e-05	0.000256525	TRUE
Novel00288	2.65968	4.91485	-0.875686	1.02351e-05	0.000257022	TRUE
ENSMUSG00000037660	0.501932	1.18829	-1.24947	1.0301e-05	0.000258493	TRUE
ENSMUSG00000024325	43.3945	59.5003	-0.478355	1.0312e-05	0.000258592	TRUE
ENSMUSG00000111994	7.13304	10.9076	-0.623414	1.03145e-05	0.000258592	TRUE
ENSMUSG00000028093	11.2281	16.5718	-0.57144	1.03593e-05	0.000259596	TRUE
ENSMUSG00000024431	55.6273	74.4825	-0.426772	1.07303e-05	0.000268647	TRUE
ENSMUSG00000028876	75.8761	103.371	-0.457637	1.07568e-05	0.000269167	TRUE
ENSMUSG00000052613	18.549	26.3955	-0.519609	1.08466e-05	0.000270936	TRUE
ENSMUSG00000026203	198.029	255.831	-0.380884	1.09853e-05	0.00027415	TRUE
ENSMUSG00000058454	47.9875	64.2337	-0.430274	1.11134e-05	0.00027684	TRUE
ENSMUSG00000022580	8.53846	12.6682	-0.577382	1.11899e-05	0.000278356	TRUE
Novel00084	2.22762	3.8455	-0.789389	1.119e-05	0.000278356	TRUE
ENSMUSG00000021631	0.132057	0.548871	-2.04194	1.12026e-05	0.000278425	TRUE
ENSMUSG00000074591	3.78525	6.15153	-0.698505	1.13485e-05	0.000281923	TRUE
ENSMUSG00000020576	49.5459	66.7752	-0.431175	1.20847e-05	0.000298715	TRUE
ENSMUSG00000043822	17.4327	25.2474	-0.553256	1.23773e-05	0.000305395	TRUE
ENSMUSG00000033826	0.409319	1.20763	-1.55151	1.25071e-05	0.000308458	TRUE
ENSMUSG00000020863	100.733	130.945	-0.379906	1.26122e-05	0.000310629	TRUE
ENSMUSG00000007603	71.3629	97.5678	-0.475549	1.27239e-05	0.000313097	TRUE
ENSMUSG00000006218	17.272	23.6849	-0.464452	1.28408e-05	0.000315689	TRUE
ENSMUSG00000026860	236.63	305.116	-0.376829	1.29139e-05	0.000317199	TRUE
ENSMUSG00000054966	0.301457	1.07424	-1.84003	1.29972e-05	0.000318958	TRUE
ENSMUSG00000018581	0.586288	1.72256	-1.53312	1.3392e-05	0.000327909	TRUE
ENSMUSG00000050953	289.642	399.538	-0.465193	1.34272e-05	0.000328328	TRUE
ENSMUSG00000084883	159.954	205.572	-0.37155	1.35053e-05	0.000329942	TRUE
ENSMUSG00000028550	30.2839	40.9976	-0.442193	1.36552e-05	0.000333455	TRUE
ENSMUSG00000020381	4.51953	7.3551	-0.716816	1.41919e-05	0.000345941	TRUE
ENSMUSG00000026834	4.24647	6.69218	-0.670502	1.42025e-05	0.000346044	TRUE
ENSMUSG00000113106	0.0622255	0.402327	-2.64731	1.45183e-05	0.000353265	TRUE
ENSMUSG00000027524	1.39938	3.2581	-1.26544	1.45867e-05	0.000354613	TRUE
ENSMUSG00000035860	0.877349	2.26452	-1.3469	1.49302e-05	0.000362479	TRUE
ENSMUSG00000027765	8.71692	14.1549	-0.704235	1.50482e-05	0.00036502	TRUE
ENSMUSG00000037016	2.05409	3.68027	-0.843808	1.50754e-05	0.000365517	TRUE
ENSMUSG00000097934	0.481178	1.17239	-1.2947	1.53319e-05	0.000370911	TRUE
ENSMUSG00000021624	0.846237	1.82981	-1.13368	1.53989e-05	0.000372202	TRUE
ENSMUSG00000041144	8.31108	12.2237	-0.563795	1.53959e-05	0.000372202	TRUE
ENSMUSG00000022199	921.067	1189.19	-0.387408	1.5498e-05	0.000374432	TRUE
ENSMUSG00000035121	1.40902	2.92328	-1.02963	1.62782e-05	0.000391719	TRUE
ENSMUSG00000061451	366.911	478.899	-0.404385	1.63094e-05	0.000392297	TRUE
ENSMUSG00000020898	25.5305	35.5349	-0.492552	1.66215e-05	0.000399451	TRUE
ENSMUSG00000090256	0.22746	0.694039	-1.61838	1.67082e-05	0.000401358	TRUE
ENSMUSG00000027188	13.175	19.1764	-0.548146	1.68971e-05	0.000405538	TRUE
ENSMUSG00000110633	9.88812	15.0868	-0.615168	1.78325e-05	0.000427049	TRUE
ENSMUSG00000049612	74.3879	101.305	-0.440771	1.79831e-05	0.000430278	TRUE
ENSMUSG00000067610	0.288997	0.798424	-1.4734	1.82006e-05	0.000434527	TRUE
ENSMUSG00000037348	100.988	128.883	-0.355217	1.86495e-05	0.000444273	TRUE
ENSMUSG00000025792	29.4964	40.3105	-0.461164	1.86783e-05	0.000444764	TRUE
ENSMUSG00000030083	41.0098	55.288	-0.447703	1.87775e-05	0.00044693	TRUE
ENSMUSG00000024397	2.32096	4.22566	-0.866207	1.89205e-05	0.000450138	TRUE
ENSMUSG00000022066	1.33846	2.68695	-1.00977	1.8967e-05	0.000451048	TRUE
ENSMUSG00000021268	2.06995	3.68443	-0.830231	1.89788e-05	0.000451132	TRUE
ENSMUSG00000038685	15.2289	21.9646	-0.548275	1.94127e-05	0.000460842	TRUE
ENSMUSG00000010064	90.4138	117.031	-0.38654	1.96053e-05	0.000465212	TRUE
ENSMUSG00000106492	0.100944	0.446551	-2.10259	1.96976e-05	0.000466997	TRUE
ENSMUSG00000029283	8.71833	13.2294	-0.601697	1.98836e-05	0.000471201	TRUE
ENSMUSG00000044824	0.0940263	0.486646	-2.33409	2.01859e-05	0.000477534	TRUE
ENSMUSG00000079179	38.223	52.3559	-0.459231	2.03482e-05	0.000480747	TRUE
ENSMUSG00000031024	17.9728	26.7807	-0.593856	2.04308e-05	0.00048249	TRUE
ENSMUSG00000097545	39.7575	60.601	-0.616401	2.04529e-05	0.000482803	TRUE
ENSMUSG00000085830	4.81758	7.80727	-0.712199	2.05004e-05	0.000483715	TRUE
ENSMUSG00000022883	67.9607	90.1761	-0.41215	2.06572e-05	0.000486993	TRUE
Novel00159	0.943015	2.1208	-1.16598	2.09207e-05	0.000492567	TRUE
ENSMUSG00000043661	0.0539312	0.360168	-2.69679	2.15286e-05	0.000505569	TRUE
ENSMUSG00000039661	90.9079	119.241	-0.399266	2.16074e-05	0.000506983	TRUE
ENSMUSG00000021506	0.192906	0.688497	-1.81507	2.18508e-05	0.000512253	TRUE
ENSMUSG00000032064	104.088	135.677	-0.391378	2.20107e-05	0.000515337	TRUE
ENSMUSG00000108372	0.467379	1.16066	-1.32875	2.21709e-05	0.000518866	TRUE
ENSMUSG00000020131	1.79476	3.64793	-1.05251	2.22337e-05	0.000520112	TRUE
ENSMUSG00000048997	13.0851	18.9249	-0.538913	2.24592e-05	0.000524936	TRUE
ENSMUSG00000018750	297.818	375.574	-0.341681	2.26286e-05	0.000528443	TRUE
ENSMUSG00000085396	51.1551	70.4916	-0.481512	2.34846e-05	0.000546562	TRUE
ENSMUSG00000090002	0.101632	0.443798	-2.11808	2.34774e-05	0.000546562	TRUE
ENSMUSG00000097428	7.90176	11.9403	-0.613328	2.3791e-05	0.000553455	TRUE
ENSMUSG00000095930	14.2369	20.2829	-0.508796	2.38432e-05	0.000554271	TRUE
ENSMUSG00000043719	0.268968	0.88278	-1.73799	2.39032e-05	0.000555118	TRUE
ENSMUSG00000024211	7.07483	10.7063	-0.596835	2.392e-05	0.000555271	TRUE
ENSMUSG00000042010	11.3019	16.8796	-0.599299	2.39757e-05	0.000556092	TRUE
ENSMUSG00000026437	56.2266	75.9319	-0.454187	2.45515e-05	0.000568721	TRUE
Novel00587	14.8259	21.9639	-0.560803	2.47556e-05	0.000572963	TRUE
ENSMUSG00000109394	8.63891	13.4797	-0.646731	2.50495e-05	0.000579026	TRUE
ENSMUSG00000021943	6.20929	9.73654	-0.6666	2.5402e-05	0.00058643	TRUE
Novel00693	0.881515	3.617	-2.11466	2.54761e-05	0.000587394	TRUE
ENSMUSG00000042448	0.934107	2.19965	-1.2638	2.56527e-05	0.000590966	TRUE
ENSMUSG00000020758	92.3347	130.529	-0.522005	2.59094e-05	0.000596124	TRUE
ENSMUSG00000028339	8.56082	14.1801	-0.750445	2.61524e-05	0.000600955	TRUE
ENSMUSG00000040938	13.6444	19.4462	-0.525085	2.63821e-05	0.000605929	TRUE
Novel00346	1.73257	3.05334	-0.827217	2.64571e-05	0.000606933	TRUE
ENSMUSG00000040964	89.6656	116.986	-0.403427	2.67031e-05	0.00061232	TRUE
ENSMUSG00000043342	44.0028	57.9181	-0.409122	2.69023e-05	0.000616367	TRUE
ENSMUSG00000048022	153.195	210.568	-0.456527	2.72234e-05	0.000622678	TRUE
ENSMUSG00000033569	44.9689	59.9858	-0.41806	2.75756e-05	0.000630205	TRUE
ENSMUSG00000040140	2.23179	4.24095	-0.936635	2.77521e-05	0.000633708	TRUE
ENSMUSG00000051590	2.30223	4.27822	-0.897929	2.81756e-05	0.00064257	TRUE
ENSMUSG00000024869	1.22444	2.56054	-1.09546	2.81918e-05	0.000642672	TRUE
ENSMUSG00000092624	0.0235066	0.27027	-3.33865	2.83887e-05	0.00064689	TRUE
ENSMUSG00000105261	0.177694	0.596572	-1.73535	2.85643e-05	0.000649806	TRUE
ENSMUSG00000054256	39.9113	56.2517	-0.513541	2.90128e-05	0.00065836	TRUE
ENSMUSG00000035901	347.394	434.072	-0.329138	2.90384e-05	0.000658666	TRUE
ENSMUSG00000070000	57.8786	78.9751	-0.470723	2.93501e-05	0.00066546	TRUE
ENSMUSG00000025277	50.6145	67.7408	-0.421778	2.94229e-05	0.000666558	TRUE
ENSMUSG00000034245	151.144	191.504	-0.352827	2.9747e-05	0.000673338	TRUE
ENSMUSG00000002781	23.7899	32.2905	-0.44993	2.99735e-05	0.000677903	TRUE
ENSMUSG00000106317	2.48963	4.39155	-0.817636	3.00539e-05	0.000679439	TRUE
ENSMUSG00000108993	0.456332	1.23943	-1.42497	3.02371e-05	0.000683298	TRUE
ENSMUSG00000044024	117.079	151.424	-0.388698	3.13383e-05	0.000706134	TRUE
ENSMUSG00000028017	1.68903	3.13009	-0.902923	3.16362e-05	0.000712258	TRUE
ENSMUSG00000040605	9.32541	14.1304	-0.624147	3.16299e-05	0.000712258	TRUE
ENSMUSG00000017868	4.46839	6.95557	-0.65194	3.17758e-05	0.000714811	TRUE
ENSMUSG00000032289	13.2801	19.6631	-0.580544	3.18649e-05	0.000716519	TRUE
ENSMUSG00000031169	37.4906	49.9866	-0.429575	3.20994e-05	0.000721495	TRUE
ENSMUSG00000022763	70.7659	91.8454	-0.393456	3.23992e-05	0.000727935	TRUE
Novel00078	0.267555	0.846162	-1.71026	3.24194e-05	0.000728089	TRUE
ENSMUSG00000104727	1.61782	3.12719	-0.930948	3.33444e-05	0.000747874	TRUE
ENSMUSG00000029326	33.3597	45.0851	-0.443254	3.34095e-05	0.000748487	TRUE
ENSMUSG00000032352	16.1657	22.2616	-0.468114	3.4117e-05	0.00076307	TRUE
ENSMUSG00000038936	132.03	169.763	-0.367144	3.41355e-05	0.00076317	TRUE
Novel00405	0.24959	0.704398	-1.49011	3.4319e-05	0.000766644	TRUE
ENSMUSG00000024197	63.3379	93.2027	-0.56765	3.47419e-05	0.000774823	TRUE
ENSMUSG00000004815	32.9546	45.5483	-0.47318	3.48126e-05	0.000776082	TRUE
ENSMUSG00000002341	69.7221	90.3952	-0.38602	3.50473e-05	0.000780931	TRUE
ENSMUSG00000007030	22.7653	32.254	-0.516137	3.56518e-05	0.00079317	TRUE
ENSMUSG00000042156	83.2605	106.498	-0.361764	3.74844e-05	0.000831566	TRUE
ENSMUSG00000024084	15.9882	23.1487	-0.527733	3.77069e-05	0.000835821	TRUE
ENSMUSG00000046242	0.220541	0.751374	-1.73108	3.78485e-05	0.000838618	TRUE
ENSMUSG00000001493	1.69939	3.10318	-0.900049	3.79287e-05	0.000840055	TRUE
ENSMUSG00000035125	4.10467	6.43498	-0.649716	3.8594e-05	0.000854095	TRUE
ENSMUSG00000028528	166.209	209.7	-0.337263	3.92253e-05	0.000867363	TRUE
ENSMUSG00000030889	0.996221	2.28596	-1.17864	3.92801e-05	0.000868222	TRUE
ENSMUSG00000024897	260.866	326.284	-0.333239	3.95563e-05	0.000873973	TRUE
ENSMUSG00000098158	0.285556	0.860612	-1.56252	4.08937e-05	0.000901331	TRUE
ENSMUSG00000075225	1.44158	3.05392	-1.06331	4.09171e-05	0.000901482	TRUE
ENSMUSG00000043164	0.234378	0.856447	-1.83299	4.09763e-05	0.000902057	TRUE
ENSMUSG00000038227	73.5782	93.7209	-0.361827	4.14043e-05	0.000909644	TRUE
ENSMUSG00000062209	44.028	58.6585	-0.412384	4.32569e-05	0.000948434	TRUE
ENSMUSG00000057614	148.774	193.707	-0.382447	4.34793e-05	0.000952162	TRUE
ENSMUSG00000086968	58.1402	75.1978	-0.384476	4.38233e-05	0.000958282	TRUE
ENSMUSG00000045193	80.8737	105.49	-0.395524	4.41976e-05	0.000965565	TRUE
ENSMUSG00000106484	0.0636017	0.417502	-2.63524	4.47767e-05	0.000977824	TRUE
ENSMUSG00000107728	1.81903	3.11691	-0.779946	4.52803e-05	0.000988427	TRUE
ENSMUSG00000084202	0	0.161756	-5.7914	4.53992e-05	0.000989833	TRUE
ENSMUSG00000032443	0.481178	1.13784	-1.25346	4.65525e-05	0.00101336	TRUE
ENSMUSG00000039110	2.44537	4.17731	-0.780229	4.66888e-05	0.00101551	TRUE
ENSMUSG00000033949	26.7645	37.0755	-0.478978	4.68319e-05	0.00101822	TRUE
ENSMUSG00000037578	11.8503	17.9912	-0.592776	4.68767e-05	0.00101879	TRUE
ENSMUSG00000023007	53.7248	73.1583	-0.458748	4.69843e-05	0.00102072	TRUE
ENSMUSG00000102801	0.234378	0.687121	-1.54419	4.71637e-05	0.0010238	TRUE
ENSMUSG00000026207	71.658	95.6583	-0.438363	4.74596e-05	0.00102981	TRUE
ENSMUSG00000087221	0.844172	1.74408	-1.06298	4.75095e-05	0.00103049	TRUE
ENSMUSG00000046179	0.117533	0.506712	-2.11987	4.87336e-05	0.00105478	TRUE
ENSMUSG00000046854	9.93162	14.5497	-0.549572	4.90974e-05	0.00106155	TRUE
ENSMUSG00000030108	3.85802	8.87332	-1.25335	4.93064e-05	0.00106438	TRUE
ENSMUSG00000025728	87.3915	110.966	-0.347872	4.96515e-05	0.00107056	TRUE
ENSMUSG00000030769	2.57613	4.4704	-0.800556	4.97899e-05	0.00107312	TRUE
ENSMUSG00000021338	30.7633	41.2915	-0.434523	5.02105e-05	0.0010809	TRUE
ENSMUSG00000039781	31.3014	42.0371	-0.44416	5.07412e-05	0.00109094	TRUE
ENSMUSG00000021799	0.946493	2.08143	-1.14467	5.13378e-05	0.00110256	TRUE
ENSMUSG00000039891	1.60334	2.79963	-0.808834	5.14787e-05	0.00110515	TRUE
ENSMUSG00000079022	2.25044	3.76883	-0.755539	5.15132e-05	0.00110545	TRUE
ENSMUSG00000038145	150.18	188.712	-0.336578	5.20624e-05	0.00111636	TRUE
ENSMUSG00000002265	493.905	649.282	-0.395194	5.21117e-05	0.00111698	TRUE
ENSMUSG00000002007	6.64693	10.0388	-0.618851	5.24669e-05	0.00112283	TRUE
ENSMUSG00000035104	13.766	21.84	-0.684126	5.33953e-05	0.00114135	TRUE
ENSMUSG00000057706	8.94855	12.8521	-0.533697	5.34931e-05	0.0011427	TRUE
ENSMUSG00000084371	0.41899	1.07489	-1.33491	5.54285e-05	0.00118111	TRUE
ENSMUSG00000063796	3.19494	5.46868	-0.801594	5.57328e-05	0.0011862	TRUE
ENSMUSG00000033526	110.741	141.877	-0.362725	5.58254e-05	0.00118771	TRUE
ENSMUSG00000053024	310.806	394.727	-0.358812	5.60919e-05	0.00119292	TRUE
ENSMUSG00000111325	1.50373	2.75189	-0.868508	5.62204e-05	0.00119518	TRUE
ENSMUSG00000043168	3.17835	5.89035	-0.907999	5.71058e-05	0.00121164	TRUE
ENSMUSG00000028121	6.3626	9.8699	-0.637923	5.72875e-05	0.00121503	TRUE
ENSMUSG00000001750	19.7592	27.4221	-0.490961	5.73323e-05	0.0012155	TRUE
ENSMUSG00000031310	70.1655	91.3504	-0.389526	5.73998e-05	0.00121599	TRUE
ENSMUSG00000030309	12.012	17.5769	-0.555547	5.82687e-05	0.00123296	TRUE
ENSMUSG00000101179	0.696903	1.5553	-1.14384	5.83103e-05	0.00123336	TRUE
ENSMUSG00000055717	65.423	83.5353	-0.358587	5.83942e-05	0.00123466	TRUE
ENSMUSG00000031738	0.513704	1.3424	-1.35473	5.85043e-05	0.0012365	TRUE
ENSMUSG00000046807	75.3755	100.492	-0.419905	5.91194e-05	0.00124757	TRUE
ENSMUSG00000109005	0.814473	1.76002	-1.13527	5.92142e-05	0.0012486	TRUE
ENSMUSG00000087413	0.884918	1.93072	-1.14233	5.92663e-05	0.00124922	TRUE
ENSMUSG00000049811	2.8824	4.71857	-0.71347	6.15609e-05	0.00129408	TRUE
ENSMUSG00000100826	64.4782	86.5787	-0.423756	6.17027e-05	0.00129607	TRUE
ENSMUSG00000092569	1.99665	3.5033	-0.8067	6.18354e-05	0.00129785	TRUE
Novel00066	3.37329	5.43952	-0.686811	6.24168e-05	0.00130804	TRUE
ENSMUSG00000033595	343.049	426.054	-0.326196	6.24989e-05	0.00130899	TRUE
ENSMUSG00000086596	6.68699	9.98204	-0.60142	6.25102e-05	0.00130899	TRUE
ENSMUSG00000028689	2.4633	4.393	-0.844203	6.27332e-05	0.00131316	TRUE
ENSMUSG00000052160	0.318733	1.39786	-2.18311	6.3087e-05	0.00131955	TRUE
ENSMUSG00000109305	0.584224	1.33067	-1.1848	6.32986e-05	0.00132245	TRUE
ENSMUSG00000045532	17.3019	24.6597	-0.529615	6.34911e-05	0.00132496	TRUE
ENSMUSG00000109097	0.0228185	0.304135	-3.50783	6.35476e-05	0.00132563	TRUE
ENSMUSG00000044788	90.5292	113.609	-0.335359	6.36786e-05	0.00132777	TRUE
ENSMUSG00000084904	2.91822	5.105	-0.806226	6.3705e-05	0.00132777	TRUE
ENSMUSG00000023918	0.349846	1.07358	-1.63845	6.40703e-05	0.00133384	TRUE
ENSMUSG00000064585	0.645073	1.56711	-1.27544	6.47263e-05	0.00134558	TRUE
ENSMUSG00000091648	1.16294	2.24521	-0.947388	6.58173e-05	0.00136514	TRUE
ENSMUSG00000104164	0.138287	0.55923	-1.96941	6.59734e-05	0.00136734	TRUE
ENSMUSG00000105042	0	0.182511	-6.02832	6.60045e-05	0.00136746	TRUE
ENSMUSG00000068798	65.0818	88.1595	-0.444634	6.65099e-05	0.00137741	TRUE
ENSMUSG00000003934	339.218	435.344	-0.374496	6.74995e-05	0.00139473	TRUE
ENSMUSG00000030757	15.7634	23.3419	-0.598527	6.74318e-05	0.00139473	TRUE
ENSMUSG00000085282	8.28138	11.7003	-0.504027	6.84274e-05	0.00141176	TRUE
ENSMUSG00000081534	196.537	245.946	-0.329772	6.89755e-05	0.00142199	TRUE
ENSMUSG00000059854	1.54868	2.90325	-0.892628	6.9218e-05	0.00142591	TRUE
ENSMUSG00000034863	127.63	163.928	-0.378674	6.95772e-05	0.00143277	TRUE
ENSMUSG00000042066	275.512	340.34	-0.3147	7.00529e-05	0.00144148	TRUE
ENSMUSG00000014786	31.5759	43.3408	-0.472651	7.09805e-05	0.00145891	TRUE
ENSMUSG00000042082	31.3587	41.0998	-0.394154	7.11217e-05	0.00146126	TRUE
ENSMUSG00000075569	2.86646	4.57757	-0.681637	7.13738e-05	0.00146534	TRUE
ENSMUSG00000059246	0.754312	1.6348	-1.10236	7.22658e-05	0.00147975	TRUE
ENSMUSG00000059412	1.1975	2.3801	-1.02038	7.24765e-05	0.00148351	TRUE
ENSMUSG00000055235	0.0926501	0.423081	-2.19635	7.29487e-05	0.00149206	TRUE
ENSMUSG00000087108	0.0387189	0.266141	-2.69876	7.33661e-05	0.00150003	TRUE
ENSMUSG00000006576	169.327	219.727	-0.392924	7.40745e-05	0.00151168	TRUE
ENSMUSG00000043391	42.3235	54.7161	-0.384654	7.57277e-05	0.00154225	TRUE
ENSMUSG00000059811	55.8174	71.921	-0.369264	7.57421e-05	0.00154225	TRUE
ENSMUSG00000044694	0.778506	1.66458	-1.10807	7.62262e-05	0.00155095	TRUE
ENSMUSG00000040648	62.6713	79.486	-0.349733	8.07915e-05	0.00163894	TRUE
ENSMUSG00000037656	107.311	133.847	-0.328368	8.18421e-05	0.00165964	TRUE
ENSMUSG00000050373	32.6046	43.031	-0.413033	8.29106e-05	0.00168006	TRUE
ENSMUSG00000029208	22.53	30.2243	-0.429353	8.34448e-05	0.00168963	TRUE
ENSMUSG00000034488	192.649	242.178	-0.327752	8.48474e-05	0.00171675	TRUE
ENSMUSG00000086477	1.36338	2.40697	-0.821346	8.50891e-05	0.001721	TRUE
ENSMUSG00000096210	148.872	195.035	-0.39688	8.51372e-05	0.00172134	TRUE
ENSMUSG00000016028	2.29684	4.10958	-0.84987	8.56074e-05	0.00172971	TRUE
ENSMUSG00000055945	247.142	332.414	-0.440029	8.5615e-05	0.00172971	TRUE
ENSMUSG00000039765	17.1619	24.1334	-0.489216	8.57595e-05	0.00173135	TRUE
ENSMUSG00000014791	5.67831	8.57386	-0.613322	8.66781e-05	0.00174925	TRUE
Novel00089	9.22856	13.2518	-0.54245	8.74744e-05	0.00176401	TRUE
ENSMUSG00000036022	6.85918	10.5847	-0.644213	8.80811e-05	0.0017746	TRUE
ENSMUSG00000052369	38.3283	50.0877	-0.390635	8.81246e-05	0.0017746	TRUE
ENSMUSG00000025175	27.7892	36.6543	-0.403071	8.86844e-05	0.00178314	TRUE
ENSMUSG00000023079	18.7957	25.7229	-0.464407	8.87422e-05	0.00178364	TRUE
ENSMUSG00000086782	2.3935	4.17112	-0.803459	8.88623e-05	0.0017854	TRUE
ENSMUSG00000035133	86.5776	114.433	-0.39433	9.16745e-05	0.00183581	TRUE
ENSMUSG00000003420	19.728	29.4139	-0.606467	9.36694e-05	0.0018737	TRUE
ENSMUSG00000041528	55.4288	72.0272	-0.395189	9.39379e-05	0.00187838	TRUE
ENSMUSG00000018411	397.236	490.932	-0.313616	9.41595e-05	0.00188212	TRUE
ENSMUSG00000033970	5.16261	7.93911	-0.621398	9.44354e-05	0.00188694	TRUE
ENSMUSG00000033544	0.637467	1.59956	-1.31159	9.52511e-05	0.00190185	TRUE
ENSMUSG00000100252	35.3954	47.4241	-0.421539	9.55872e-05	0.00190786	TRUE
ENSMUSG00000071893	0.0774378	0.465203	-2.52737	9.62842e-05	0.00191966	TRUE
ENSMUSG00000063511	246.82	319.136	-0.387616	9.78718e-05	0.0019506	TRUE
ENSMUSG00000045515	124.952	154.633	-0.314286	9.82194e-05	0.0019561	TRUE
ENSMUSG00000103310	2.93702	5.17201	-0.81348	0.000100484	0.00199755	TRUE
ENSMUSG00000025572	12.068	16.5675	-0.464591	0.000100952	0.00200613	TRUE
ENSMUSG00000032482	139.492	172.366	-0.313109	0.00010105	0.00200733	TRUE
ENSMUSG00000029832	11.7825	17.1944	-0.548897	0.00010121	0.00200979	TRUE
ENSMUSG00000094417	0.0926501	0.371902	-1.96915	0.000101295	0.00201074	TRUE
ENSMUSG00000017639	240.617	296.92	-0.308399	0.000101942	0.00202211	TRUE
ENSMUSG00000090248	0.0463251	0.281354	-2.53786	0.00010232	0.00202815	TRUE
ENSMUSG00000097141	14.3008	21.7501	-0.607486	0.000102385	0.00202868	TRUE
ENSMUSG00000022550	9.37771	13.8234	-0.572728	0.000103913	0.00205747	TRUE
ENSMUSG00000019214	2.05753	3.47085	-0.756248	0.000104482	0.00206724	TRUE
ENSMUSG00000096401	12.5951	18.289	-0.5576	0.000107495	0.00212223	TRUE
ENSMUSG00000017670	109.553	136.93	-0.336239	0.000108451	0.00213877	TRUE
ENSMUSG00000042408	18.8981	26.0282	-0.462025	0.000109578	0.00215865	TRUE
ENSMUSG00000026235	29.3838	39.5171	-0.424771	0.000110802	0.00218041	TRUE
ENSMUSG00000097353	6.42023	9.48913	-0.58058	0.000112624	0.00221466	TRUE
ENSMUSG00000038564	49.9728	64.4279	-0.381192	0.0001128	0.00221733	TRUE
ENSMUSG00000035798	109.955	138.139	-0.329935	0.00011301	0.00222045	TRUE
ENSMUSG00000042978	51.165	65.5012	-0.366749	0.000113502	0.00222873	TRUE
ENSMUSG00000115220	1.8584	3.08308	-0.746615	0.000114983	0.00225456	TRUE
ENSMUSG00000095332	1.90059	3.22064	-0.771933	0.000115508	0.00226321	TRUE
ENSMUSG00000027297	7.17795	11.0051	-0.629816	0.000117144	0.00229253	TRUE
ENSMUSG00000031927	0.609795	1.2574	-1.03768	0.000117172	0.00229253	TRUE
ENSMUSG00000024862	532.446	651.846	-0.305028	0.000120397	0.00234805	TRUE
ENSMUSG00000029510	0.424532	1.03483	-1.28386	0.000121747	0.00237268	TRUE
ENSMUSG00000025537	20.1198	27.4197	-0.45414	0.000122118	0.00237906	TRUE
ENSMUSG00000097960	23.7329	32.2855	-0.449925	0.000126182	0.00245121	TRUE
ENSMUSG00000101054	0.439707	1.02374	-1.20586	0.00012715	0.00246738	TRUE
ENSMUSG00000043833	2.62796	4.08817	-0.648333	0.0001277	0.00247717	TRUE
ENSMUSG00000036882	35.5923	48.6688	-0.473537	0.00013056	0.00252727	TRUE
ENSMUSG00000028245	43.1189	55.8487	-0.376156	0.000130607	0.00252729	TRUE
ENSMUSG00000036745	283.17	360.623	-0.341613	0.00013101	0.00253418	TRUE
ENSMUSG00000102344	0.541339	1.14128	-1.08032	0.00013114	0.0025358	TRUE
Novel00515	5.9188	8.88969	-0.589209	0.000132699	0.00256412	TRUE
ENSMUSG00000039307	13.6912	18.8357	-0.470808	0.000133887	0.00258432	TRUE
ENSMUSG00000040272	6.47535	9.46692	-0.554121	0.000133965	0.00258492	TRUE
ENSMUSG00000059323	9.22241	13.4944	-0.567818	0.000136193	0.00262511	TRUE
ENSMUSG00000034614	41.7611	54.0792	-0.380509	0.000136809	0.00263514	TRUE
ENSMUSG00000097381	0.633989	1.27471	-1.02121	0.000137043	0.00263871	TRUE
ENSMUSG00000110324	0.0871082	0.449303	-2.29843	0.000140459	0.00269877	TRUE
ENSMUSG00000022034	0.0774378	0.383674	-2.32012	0.000141202	0.00271209	TRUE
ENSMUSG00000029348	42.812	54.9864	-0.374641	0.000143489	0.00275503	TRUE
ENSMUSG00000063804	4.77126	7.95718	-0.742765	0.000144632	0.00277503	TRUE
ENSMUSG00000024070	30.3384	40.1699	-0.406323	0.000145149	0.00278201	TRUE
ENSMUSG00000109216	0.247526	0.677451	-1.44738	0.000145091	0.00278201	TRUE
ENSMUSG00000041014	29.2387	39.371	-0.453216	0.000147101	0.00281745	TRUE
ENSMUSG00000024892	134.117	165.631	-0.318508	0.000147232	0.00281896	TRUE
ENSMUSG00000011751	257.641	327.084	-0.361631	0.000147707	0.00282706	TRUE
ENSMUSG00000045655	0.620116	1.93271	-1.59433	0.000149172	0.0028501	TRUE
ENSMUSG00000022817	48.33	63.885	-0.405593	0.000149574	0.00285678	TRUE
ENSMUSG00000034175	14.6311	20.1548	-0.482093	0.000154235	0.00294169	TRUE
ENSMUSG00000057378	38.6752	55.5848	-0.524581	0.000155513	0.00296295	TRUE
ENSMUSG00000040811	391.729	487.201	-0.329541	0.000155982	0.00297006	TRUE
ENSMUSG00000045102	0.725263	1.42745	-0.971031	0.000155995	0.00297006	TRUE
ENSMUSG00000001988	7.78824	11.5448	-0.563965	0.00015646	0.00297684	TRUE
ENSMUSG00000096344	0.00760616	0.169363	-4.01725	0.000156863	0.00298346	TRUE
ENSMUSG00000037890	19.071	25.934	-0.441153	0.000157694	0.00299718	TRUE
ENSMUSG00000075514	19.7462	27.113	-0.468461	0.000159027	0.00302145	TRUE
ENSMUSG00000105632	1.9296	3.89951	-1.02425	0.000163177	0.00309385	TRUE
ENSMUSG00000097723	0.383023	0.872384	-1.19516	0.000163517	0.00309921	TRUE
ENSMUSG00000038354	40.3753	51.691	-0.369465	0.000164764	0.00312067	TRUE
ENSMUSG00000020859	402.989	492.955	-0.293363	0.000166977	0.00316039	TRUE
ENSMUSG00000083889	1.25831	2.1865	-0.812729	0.000168655	0.00319105	TRUE
Novel00678	0.962468	5.76324	-2.71516	0.000171975	0.0032471	TRUE
ENSMUSG00000045136	138.065	175.729	-0.363214	0.000172335	0.00325164	TRUE
ENSMUSG00000056596	272.431	340.456	-0.32479	0.000174561	0.0032891	TRUE
ENSMUSG00000025207	28.0705	37.2894	-0.427503	0.000174661	0.00328985	TRUE
ENSMUSG00000029060	107.815	137.968	-0.373447	0.000175369	0.00330203	TRUE
Novel00377	0.177694	0.663614	-1.87144	0.000176751	0.00332577	TRUE
ENSMUSG00000029428	15.991	22.156	-0.485451	0.000176896	0.00332734	TRUE
ENSMUSG00000027953	33.3281	44.88	-0.44208	0.000177536	0.00333823	TRUE
ENSMUSG00000020891	11.4892	15.899	-0.4709	0.000178313	0.00335169	TRUE
ENSMUSG00000084381	0.123763	0.427898	-1.7678	0.000178404	0.00335224	TRUE
ENSMUSG00000038637	4.02176	6.18971	-0.642927	0.000182421	0.003423	TRUE
ENSMUSG00000022762	47.21	61.5448	-0.377276	0.000184122	0.00345017	TRUE
ENSMUSG00000020620	15.415	21.23	-0.458751	0.000184491	0.0034559	TRUE
ENSMUSG00000036622	270.764	342.354	-0.359573	0.000185196	0.00346684	TRUE
ENSMUSG00000085389	4.07088	6.64987	-0.694913	0.000187934	0.00351555	TRUE
ENSMUSG00000019989	1.85782	3.57798	-0.957667	0.000188683	0.00352716	TRUE
ENSMUSG00000006782	1080.09	1416.98	-0.405778	0.000188866	0.00352815	TRUE
ENSMUSG00000032782	11.6664	16.1454	-0.487798	0.000189287	0.00353481	TRUE
ENSMUSG00000024516	84.5833	111.401	-0.397188	0.000189695	0.00354	TRUE
ENSMUSG00000054488	0	0.129956	-5.47208	0.000191192	0.00356671	TRUE
ENSMUSG00000042851	7.49179	10.5252	-0.496648	0.000192859	0.00359659	TRUE
ENSMUSG00000042662	70.8421	90.1759	-0.364547	0.000196603	0.0036614	TRUE
ENSMUSG00000035266	8.86908	12.492	-0.51246	0.0001971	0.00366939	TRUE
ENSMUSG00000028803	113.181	144.043	-0.359438	0.00019741	0.00367141	TRUE
ENSMUSG00000033253	51.6829	68.5177	-0.420735	0.000198442	0.00368872	TRUE
ENSMUSG00000105677	0.614648	1.28992	-1.07915	0.000201115	0.00373013	TRUE
ENSMUSG00000027318	4.90741	7.83574	-0.705873	0.000201702	0.00373847	TRUE
ENSMUSG00000027641	2.03196	3.30703	-0.709459	0.000202374	0.00374967	TRUE
ENSMUSG00000039913	11.2951	16.1837	-0.512321	0.00020509	0.00379483	TRUE
ENSMUSG00000074637	46.8421	62.4382	-0.429887	0.000205632	0.00380357	TRUE
ENSMUSG00000034467	0.558653	1.26363	-1.16749	0.000205955	0.00380738	TRUE
ENSMUSG00000024597	236.798	290.305	-0.303416	0.00020878	0.00385656	TRUE
ENSMUSG00000052566	8.6602	13.4026	-0.655739	0.000212336	0.00391561	TRUE
ENSMUSG00000032815	2.9335	4.69866	-0.705554	0.000214633	0.00395262	TRUE
ENSMUSG00000039199	36.2796	47.158	-0.398208	0.000215846	0.00397094	TRUE
ENSMUSG00000024845	1.65731	3.91212	-1.31607	0.00022089	0.00405963	TRUE
ENSMUSG00000028631	14.7328	21.8802	-0.589797	0.000221401	0.00406491	TRUE
ENSMUSG00000063415	3.28748	4.96889	-0.613213	0.000221374	0.00406491	TRUE
ENSMUSG00000074088	1.10698	5.29435	-2.21604	0.00022386	0.0041059	TRUE
ENSMUSG00000090358	0.101632	0.398849	-1.93216	0.000224165	0.00411012	TRUE
ENSMUSG00000044702	1.10141	2.04405	-0.888845	0.000228118	0.00417979	TRUE
ENSMUSG00000052301	28.2019	37.6974	-0.436742	0.000228547	0.00418624	TRUE
ENSMUSG00000044252	142.485	175.356	-0.303035	0.000229252	0.00419634	TRUE
ENSMUSG00000087278	1.24172	2.43388	-0.952559	0.000229241	0.00419634	TRUE
ENSMUSG00000022558	131.091	165.714	-0.354738	0.000231813	0.00424036	TRUE
ENSMUSG00000106237	3.21146	4.98551	-0.656683	0.000232704	0.00425523	TRUE
ENSMUSG00000035189	47.1345	61.4874	-0.377373	0.000234054	0.00427521	TRUE
ENSMUSG00000097145	1.23889	2.37314	-0.947303	0.00023411	0.00427521	TRUE
ENSMUSG00000074780	0.0546193	0.324889	-2.50157	0.00023574	0.00430354	TRUE
ENSMUSG00000047671	0.109927	0.541916	-2.2202	0.000236145	0.00430673	TRUE
ENSMUSG00000100534	0.154876	0.512217	-1.69855	0.000236152	0.00430673	TRUE
ENSMUSG00000004933	52.5747	68.4376	-0.397719	0.000236562	0.00431277	TRUE
ENSMUSG00000043648	1.13799	2.23493	-1.01007	0.000237284	0.00432449	TRUE
ENSMUSG00000018861	16.8185	22.355	-0.420987	0.000238243	0.00433906	TRUE
ENSMUSG00000095139	26.0441	34.3653	-0.397035	0.000238385	0.00434019	TRUE
ENSMUSG00000026435	7.28784	10.4734	-0.539389	0.00023868	0.0043432	TRUE
ENSMUSG00000035835	48.805	62.6799	-0.37757	0.000238958	0.00434483	TRUE
ENSMUSG00000056073	26.3978	36.0343	-0.449113	0.000239299	0.00434958	TRUE
ENSMUSG00000050211	5.49087	8.11332	-0.561276	0.000244118	0.00443126	TRUE
ENSMUSG00000041633	3.35731	5.37324	-0.692502	0.000245476	0.00445295	TRUE
ENSMUSG00000004415	4.09717	6.88733	-0.78662	0.000245927	0.00445817	TRUE
ENSMUSG00000093739	0.351222	0.800488	-1.1905	0.000248142	0.00449383	TRUE
ENSMUSG00000084960	0.108551	0.397473	-1.83459	0.00025057	0.00453179	TRUE
Novel00083	0.528228	1.10118	-1.05873	0.000251222	0.00454207	TRUE
ENSMUSG00000085564	0.336698	0.854419	-1.35709	0.00025369	0.00457948	TRUE
ENSMUSG00000031480	3.18936	4.98483	-0.667187	0.000256542	0.00462752	TRUE
ENSMUSG00000041323	2.30785	3.94362	-0.760654	0.000257745	0.00464768	TRUE
ENSMUSG00000038738	270.203	340.566	-0.347484	0.000257929	0.00464945	TRUE
ENSMUSG00000026387	0.356076	0.934572	-1.36609	0.000264195	0.00475612	TRUE
ENSMUSG00000026932	550.325	662.743	-0.276189	0.000264383	0.00475793	TRUE
ENSMUSG00000025934	1.06888	1.9238	-0.853139	0.000265601	0.0047767	TRUE
ENSMUSG00000115138	0.322899	0.927003	-1.52465	0.000266024	0.00478256	TRUE
Novel00375	2.2374	4.22371	-0.94014	0.000266102	0.00478256	TRUE
ENSMUSG00000033615	2090.44	2517.89	-0.276215	0.00026666	0.004791	TRUE
ENSMUSG00000028139	0.934033	1.83673	-0.992679	0.000268046	0.00481273	TRUE
ENSMUSG00000033227	1.60479	4.80652	-1.64449	0.000269575	0.004837	TRUE
ENSMUSG00000092090	2.72814	4.23472	-0.641914	0.000270455	0.00485119	TRUE
ENSMUSG00000056204	23.1762	32.2295	-0.482525	0.000273907	0.00490183	TRUE
ENSMUSG00000024044	609.991	741.497	-0.282973	0.000277984	0.0049677	TRUE
ENSMUSG00000085576	0.0483893	0.311053	-2.60635	0.000278043	0.0049677	TRUE
ENSMUSG00000054099	10.3161	15.4557	-0.566225	0.000278452	0.00497261	TRUE
ENSMUSG00000084950	1.76097	2.9988	-0.797875	0.000279198	0.00498344	TRUE
ENSMUSG00000016995	5.97621	8.64916	-0.546632	0.000280533	0.00500563	TRUE
ENSMUSG00000102665	0.0304246	0.239882	-2.88232	0.000281827	0.00502707	TRUE
ENSMUSG00000055240	16.3339	21.9275	-0.423087	0.000283581	0.00505505	TRUE
ENSMUSG00000024193	45.9466	59.7246	-0.392363	0.000284774	0.005073	TRUE
ENSMUSG00000031200	2.94184	4.49883	-0.634408	0.000286308	0.00509865	TRUE
ENSMUSG00000036908	12.9192	18.0014	-0.491907	0.000287281	0.00511404	TRUE
ENSMUSG00000041935	50.7335	63.4437	-0.330719	0.000287711	0.00511863	TRUE
ENSMUSG00000056174	3.63251	7.68557	-1.1048	0.000289908	0.00515435	TRUE
ENSMUSG00000022701	5.48823	7.80097	-0.517	0.000292133	0.00518884	TRUE
ENSMUSG00000028782	178.173	224.333	-0.351821	0.000293038	0.00520152	TRUE
ENSMUSG00000020230	71.3239	88.1936	-0.312329	0.000295155	0.00523228	TRUE
ENSMUSG00000035390	263.057	320.139	-0.295178	0.000295655	0.00523605	TRUE
ENSMUSG00000097458	0.0539312	0.284106	-2.31992	0.000298662	0.00528415	TRUE
ENSMUSG00000110523	3.5558	5.49838	-0.638414	0.000300574	0.00531452	TRUE
ENSMUSG00000003872	24.5696	31.7658	-0.379301	0.000301729	0.00533322	TRUE
ENSMUSG00000031274	6.94995	10.8744	-0.664952	0.000303701	0.00536286	TRUE
ENSMUSG00000097017	0.0553074	0.300006	-2.39678	0.000304194	0.00536982	TRUE
ENSMUSG00000046152	9.49619	13.7121	-0.54986	0.000306147	0.00540081	TRUE
ENSMUSG00000114230	4.22713	7.17144	-0.79558	0.000310443	0.00546951	TRUE
ENSMUSG00000093599	0.62019	1.28022	-1.03775	0.000312596	0.00550071	TRUE
Novel00098	1.96557	3.40377	-0.786002	0.000313791	0.0055178	TRUE
ENSMUSG00000020474	5.91058	8.62435	-0.566771	0.000314877	0.00553333	TRUE
ENSMUSG00000025505	28.3665	37.0498	-0.391967	0.000317271	0.00557122	TRUE
ENSMUSG00000041237	0.045637	0.379471	-2.89726	0.000317466	0.00557122	TRUE
ENSMUSG00000020156	43.2153	55.6261	-0.380097	0.000319043	0.00559427	TRUE
ENSMUSG00000030092	17.3445	23.4952	-0.437961	0.000319599	0.00560186	TRUE
ENSMUSG00000033705	28.1117	37.8456	-0.438121	0.000320142	0.00560958	TRUE
ENSMUSG00000008129	0.967898	1.99432	-1.04479	0.000321464	0.00562719	TRUE
ENSMUSG00000048497	9.93647	13.8079	-0.476301	0.000324454	0.00567238	TRUE
ENSMUSG00000036356	13.9933	19.6055	-0.481877	0.000325276	0.00568311	TRUE
ENSMUSG00000097237	0.24959	0.698168	-1.46598	0.000328225	0.00572546	TRUE
ENSMUSG00000116305	2.94937	4.79888	-0.722706	0.000328593	0.00573005	TRUE
ENSMUSG00000111067	0.210183	0.629024	-1.54503	0.000330705	0.00576319	TRUE
ENSMUSG00000042564	3.01993	4.816	-0.665438	0.000331655	0.00577236	TRUE
ENSMUSG00000022262	1.73054	3.12857	-0.83586	0.00033897	0.00589404	TRUE
ENSMUSG00000053411	55.393	71.0927	-0.364288	0.000340932	0.00592272	TRUE
ENSMUSG00000111340	0.0304246	0.281354	-3.10926	0.000345217	0.00598738	TRUE
ENSMUSG00000007783	41.9273	53.6899	-0.374044	0.000349785	0.00606082	TRUE
ENSMUSG00000108417	0.00829425	0.181135	-4.17937	0.000350928	0.00607484	TRUE
ENSMUSG00000045318	22.8409	30.6385	-0.440702	0.000351325	0.00607785	TRUE
ENSMUSG00000084803	0.289685	0.72928	-1.32667	0.000351276	0.00607785	TRUE
ENSMUSG00000045414	18.5995	24.2938	-0.394092	0.000352347	0.00609361	TRUE
Novel00626	0.210871	0.601389	-1.49186	0.000354157	0.00612296	TRUE
ENSMUSG00000031740	6.34471	9.88465	-0.672446	0.000354654	0.00612961	TRUE
ENSMUSG00000058979	21.2677	27.8844	-0.401517	0.000356894	0.00615857	TRUE
ENSMUSG00000025413	33.6252	42.6539	-0.349601	0.000358307	0.00617769	TRUE
ENSMUSG00000042810	36.4936	48.2857	-0.423082	0.000363513	0.00625893	TRUE
ENSMUSG00000066000	2.36935	3.70377	-0.645204	0.000365889	0.00629783	TRUE
ENSMUSG00000039230	72.827	89.8365	-0.313241	0.000368345	0.00633612	TRUE
ENSMUSG00000089984	0.17563	0.572378	-1.6917	0.000371886	0.00638896	TRUE
ENSMUSG00000112693	0.290373	0.70994	-1.3009	0.000372353	0.00639497	TRUE
ENSMUSG00000012126	10.0251	14.431	-0.539031	0.000374045	0.00642201	TRUE
ENSMUSG00000038886	173.71	216.619	-0.334639	0.000375192	0.00643562	TRUE
ENSMUSG00000097125	0.101632	0.391931	-1.90099	0.000376204	0.00645096	TRUE
ENSMUSG00000044716	44.1762	56.3416	-0.357515	0.000376458	0.00645328	TRUE
ENSMUSG00000055897	32.668	43.3947	-0.410496	0.000379179	0.00648973	TRUE
ENSMUSG00000022428	34.5385	44.5646	-0.379736	0.000379584	0.00649461	TRUE
ENSMUSG00000097013	0.0691435	0.376031	-2.36764	0.000379886	0.00649775	TRUE
ENSMUSG00000097885	5.27094	8.44466	-0.695431	0.000381285	0.00651963	TRUE
ENSMUSG00000048772	3.27643	5.02474	-0.608445	0.000384004	0.00656201	TRUE
ENSMUSG00000032609	15.061	21.832	-0.556709	0.000384233	0.00656386	TRUE
ENSMUSG00000042320	2.81872	4.24022	-0.596051	0.000387046	0.00660285	TRUE
ENSMUSG00000049946	8.75495	12.14	-0.476596	0.000387121	0.00660285	TRUE
ENSMUSG00000042678	1.69939	2.82795	-0.7324	0.000389228	0.00663257	TRUE
ENSMUSG00000062044	286.617	377.679	-0.427233	0.000390559	0.00664901	TRUE
ENSMUSG00000089832	13.1243	17.886	-0.45987	0.000391973	0.00666685	TRUE
ENSMUSG00000095407	19.0522	25.6802	-0.44924	0.000395345	0.00671581	TRUE
ENSMUSG00000023266	53.2446	68.6392	-0.382736	0.000396234	0.00672882	TRUE
ENSMUSG00000090034	0.00760616	0.154838	-3.85548	0.000399619	0.00677997	TRUE
ENSMUSG00000026854	82.1245	101.857	-0.325743	0.000401042	0.00679777	TRUE
ENSMUSG00000021879	0.0235066	0.269582	-3.32983	0.000406221	0.00687913	TRUE
ENSMUSG00000022610	20.2614	26.3234	-0.383707	0.000408679	0.00691646	TRUE
ENSMUSG00000021685	11.5397	15.631	-0.447976	0.000410264	0.00693931	TRUE
ENSMUSG00000055053	315.857	381.699	-0.286327	0.000411709	0.0069591	TRUE
ENSMUSG00000038319	246.83	303.896	-0.318413	0.000413032	0.00697931	TRUE
ENSMUSG00000055567	348.057	435.711	-0.326443	0.000413355	0.00698259	TRUE
ENSMUSG00000007653	26.1471	34.3348	-0.389161	0.000414993	0.00700159	TRUE
ENSMUSG00000089900	0.0539312	0.31732	-2.5604	0.000416484	0.0070224	TRUE
ENSMUSG00000094732	0.528228	1.17996	-1.14777	0.000419642	0.00707127	TRUE
ENSMUSG00000089889	2.1128	3.35748	-0.676131	0.000420183	0.00707821	TRUE
ENSMUSG00000030630	26.5772	34.2601	-0.37936	0.00042282	0.00711383	TRUE
ENSMUSG00000024665	127.139	159.655	-0.335947	0.000423238	0.00711868	TRUE
ENSMUSG00000054021	11.9753	16.434	-0.457705	0.00042382	0.00712627	TRUE
ENSMUSG00000043487	6.34891	9.06742	-0.533804	0.000431052	0.00723894	TRUE
ENSMUSG00000086890	0.0553074	0.265453	-2.23715	0.000431395	0.00724247	TRUE
ENSMUSG00000027676	8.76542	12.8127	-0.559678	0.000432561	0.00725758	TRUE
ENSMUSG00000050122	0.539926	1.39981	-1.36445	0.000433943	0.00727852	TRUE
ENSMUSG00000045994	93.2652	116.499	-0.335789	0.000434939	0.00729299	TRUE
ENSMUSG00000043020	0.356076	0.879953	-1.28071	0.000435181	0.0072948	TRUE
ENSMUSG00000109112	0.138287	0.464515	-1.69637	0.000435887	0.00730439	TRUE
ENSMUSG00000035235	8.17623	11.1315	-0.456852	0.000436066	0.00730514	TRUE
ENSMUSG00000031129	14.4319	19.5759	-0.441263	0.000439	0.00734752	TRUE
ENSMUSG00000082985	0.57314	1.16547	-1.03124	0.000439155	0.00734786	TRUE
ENSMUSG00000018459	23.674	32.6847	-0.488581	0.000440006	0.00735984	TRUE
ENSMUSG00000006342	82.0136	105.368	-0.365563	0.000441377	0.00737825	TRUE
ENSMUSG00000029211	8.91048	12.4855	-0.48039	0.000441603	0.00737976	TRUE
ENSMUSG00000023987	0.0608493	0.378169	-2.67069	0.000441787	0.00738058	TRUE
ENSMUSG00000084946	0.586288	1.17587	-1.02433	0.00044315	0.00740108	TRUE
ENSMUSG00000001672	0.440432	0.991293	-1.17908	0.000445883	0.00744216	TRUE
ENSMUSG00000057359	1.31774	2.24319	-0.780067	0.000447324	0.00746394	TRUE
ENSMUSG00000025993	4.90962	7.55841	-0.641563	0.000448246	0.00747703	TRUE
ENSMUSG00000044141	0.600124	1.16547	-0.957528	0.000455083	0.0075818	TRUE
ENSMUSG00000102722	0.0705197	0.376719	-2.34227	0.000457414	0.0076183	TRUE
ENSMUSG00000087478	2.49728	3.89733	-0.645337	0.000462432	0.00769718	TRUE
ENSMUSG00000015966	2.07068	3.39058	-0.699665	0.000464091	0.00772244	TRUE
ENSMUSG00000026809	0.0311127	0.271646	-2.95641	0.000465449	0.00774266	TRUE
ENSMUSG00000032968	14.3764	20.2152	-0.516297	0.000466612	0.00775493	TRUE
ENSMUSG00000026227	7.68752	10.7347	-0.494371	0.00046853	0.00778205	TRUE
ENSMUSG00000029875	89.9395	110.351	-0.309002	0.000468893	0.00778572	TRUE
ENSMUSG00000029638	3.8315	5.92555	-0.637404	0.000471557	0.00782041	TRUE
ENSMUSG00000068263	8.72854	12.1739	-0.482166	0.000477347	0.00790682	TRUE
ENSMUSG00000030035	39.2162	50.4316	-0.374333	0.000479852	0.0079459	TRUE
ENSMUSG00000001751	10.2054	14.2603	-0.499302	0.000482547	0.00798568	TRUE
ENSMUSG00000052125	18.6941	24.1756	-0.374705	0.000482907	0.0079892	TRUE
ENSMUSG00000029075	0.436954	0.914543	-1.06348	0.000483194	0.00799153	TRUE
ENSMUSG00000017550	4.11097	5.92345	-0.536153	0.000486419	0.00804243	TRUE
ENSMUSG00000013495	21.7503	29.1333	-0.428206	0.000488726	0.00807813	TRUE
ENSMUSG00000029712	37.1212	47.5921	-0.374188	0.000489713	0.008092	TRUE
ENSMUSG00000028654	16.7795	22.4068	-0.430333	0.000491097	0.00810995	TRUE
ENSMUSG00000086822	0.214312	0.610371	-1.49706	0.000492093	0.00812146	TRUE
ENSMUSG00000085828	0.964495	1.74202	-0.867835	0.000492666	0.00812601	TRUE
ENSMUSG00000091306	0.120285	0.458322	-1.95401	0.000493749	0.00813895	TRUE
ENSMUSG00000028959	65.7531	81.6654	-0.328906	0.000495452	0.00816455	TRUE
ENSMUSG00000030513	37.5125	48.4524	-0.376517	0.000496554	0.00818024	TRUE
ENSMUSG00000026894	0.309026	0.826784	-1.45019	0.000497325	0.00819047	TRUE
ENSMUSG00000044505	32.7049	42.6929	-0.380932	0.000498474	0.00820692	TRUE
ENSMUSG00000066191	13.4714	17.9322	-0.422033	0.000501608	0.00825601	TRUE
ENSMUSG00000020570	89.7492	113.849	-0.357069	0.000503713	0.00828565	TRUE
ENSMUSG00000097405	0.17907	0.577882	-1.66226	0.00050482	0.00830039	TRUE
ENSMUSG00000022286	0.0152123	0.167986	-3.24137	0.000505692	0.00830819	TRUE
ENSMUSG00000033059	475.46	577.98	-0.284309	0.000505569	0.00830819	TRUE
ENSMUSG00000034210	96.6146	118.375	-0.299426	0.000511388	0.00839166	TRUE
ENSMUSG00000029155	0.0774378	0.324201	-2.01871	0.000512687	0.00841045	TRUE
ENSMUSG00000070644	5.63068	8.09956	-0.529137	0.000518402	0.00849653	TRUE
ENSMUSG00000108847	0.335322	0.832252	-1.28441	0.000521464	0.00854158	TRUE
ENSMUSG00000050944	1.74507	2.95932	-0.765075	0.000524207	0.00857363	TRUE
ENSMUSG00000051224	2.11288	3.47226	-0.738736	0.000526824	0.00861126	TRUE
ENSMUSG00000104271	0.562782	1.25606	-1.17043	0.000527808	0.00862218	TRUE
ENSMUSG00000062542	10.5677	13.9968	-0.416054	0.000529103	0.00864074	TRUE
ENSMUSG00000063382	37.3417	48.7225	-0.407309	0.000529319	0.00864169	TRUE
ENSMUSG00000018822	17.2943	24.309	-0.499679	0.000530108	0.00865198	TRUE
ENSMUSG00000025188	13.2121	18.5878	-0.511855	0.000532463	0.00868521	TRUE
ENSMUSG00000022376	35.3883	45.486	-0.366679	0.000532684	0.00868622	TRUE
ENSMUSG00000027896	1.64959	2.92404	-0.82238	0.000541376	0.00881741	TRUE
ENSMUSG00000079559	0.771588	1.42676	-0.88421	0.000543284	0.00884321	TRUE
ENSMUSG00000108494	0.039407	0.236405	-2.4902	0.000545031	0.00886899	TRUE
ENSMUSG00000002279	18.4425	23.6883	-0.366288	0.000546548	0.00888837	TRUE
ENSMUSG00000027582	39.6308	50.0694	-0.349826	0.000553619	0.00897659	TRUE
ENSMUSG00000020135	314.404	390.186	-0.33166	0.000554824	0.00899078	TRUE
ENSMUSG00000046341	7.85743	11.1406	-0.521647	0.000555109	0.00899273	TRUE
ENSMUSG00000026458	86.8573	110.11	-0.357297	0.000557687	0.00902721	TRUE
ENSMUSG00000026959	302.212	374.705	-0.324155	0.000557734	0.00902721	TRUE
ENSMUSG00000028348	0.430724	0.93461	-1.13058	0.000558919	0.00904102	TRUE
ENSMUSG00000073413	1.08822	1.95212	-0.838873	0.000558861	0.00904102	TRUE
ENSMUSG00000076435	26.0305	33.1926	-0.362684	0.000560394	0.0090622	TRUE
ENSMUSG00000051113	9.36609	12.7089	-0.445055	0.000562294	0.00908484	TRUE
ENSMUSG00000033039	88.5735	109.008	-0.311672	0.000565356	0.00913161	TRUE
ENSMUSG00000044072	21.9457	30.0799	-0.462282	0.000566053	0.00914016	TRUE
ENSMUSG00000031786	1.31706	2.26043	-0.775669	0.000567729	0.00916179	TRUE
ENSMUSG00000002803	39.1319	49.4985	-0.35307	0.000568236	0.00916725	TRUE
ENSMUSG00000022756	18.4646	23.8363	-0.377563	0.000568404	0.00916725	TRUE
ENSMUSG00000039488	2.91141	4.42545	-0.601021	0.000571782	0.00921629	TRUE
ENSMUSG00000028558	1.63159	3.31804	-1.01904	0.000574603	0.00925355	TRUE
ENSMUSG00000031816	50.5136	62.4388	-0.31628	0.000574821	0.00925434	TRUE
ENSMUSG00000110001	0.0241947	0.195622	-2.88708	0.000580682	0.00933729	TRUE
ENSMUSG00000055541	5.95618	8.57378	-0.534726	0.000581463	0.0093447	TRUE
ENSMUSG00000110235	0.107174	0.474874	-2.05607	0.000583843	0.0093802	TRUE
ENSMUSG00000010044	0.559992	1.23183	-1.14419	0.000584267	0.00938424	TRUE
ENSMUSG00000038390	174.016	212.181	-0.302974	0.00059353	0.0095218	TRUE
ENSMUSG00000061882	2.014	3.15085	-0.665111	0.00059621	0.00955917	TRUE
ENSMUSG00000097797	0.342928	0.790818	-1.20468	0.000596171	0.00955917	TRUE
ENSMUSG00000025350	8.95669	12.339	-0.462372	0.000596888	0.00956542	TRUE
ENSMUSG00000038776	45.4388	59.7403	-0.409641	0.000602489	0.0096485	TRUE
ENSMUSG00000002763	65.2108	82.8113	-0.36396	0.000605158	0.00968554	TRUE
ENSMUSG00000038119	8.83239	11.793	-0.428303	0.000605658	0.00969071	TRUE
ENSMUSG00000025854	61.1823	75.4154	-0.314845	0.000605919	0.00969204	TRUE
ENSMUSG00000059146	100.385	127.621	-0.351563	0.000614188	0.00981279	TRUE
ENSMUSG00000035126	4.62261	6.9803	-0.584627	0.000619826	0.00989706	TRUE
ENSMUSG00000028133	4.27946	6.82695	-0.67616	0.0006258	0.00998661	TRUE
ENSMUSG00000001802	92.2322	114.109	-0.322966	0.0006277	0.0100017	TRUE
ENSMUSG00000051811	2.60785	3.99755	-0.617892	0.000627843	0.0100017	TRUE
ENSMUSG00000063659	73.4091	89.7227	-0.295144	0.000627292	0.0100017	TRUE
ENSMUSG00000085912	0.408594	0.876513	-1.09596	0.000627719	0.0100017	TRUE
ENSMUSG00000089917	22.0362	28.1332	-0.361382	0.000631393	0.0100553	TRUE
ENSMUSG00000011658	6.39589	8.96912	-0.485596	0.000634877	0.0101078	TRUE
ENSMUSG00000020723	28.4994	36.3616	-0.368318	0.000638515	0.0101627	TRUE
ENSMUSG00000030688	112.569	142.111	-0.345812	0.000642579	0.010217	TRUE
ENSMUSG00000096655	0.0159004	0.174905	-3.30957	0.000642675	0.010217	TRUE
ENSMUSG00000036961	0.633989	1.30514	-1.05967	0.000651712	0.0103516	TRUE
Novel00267	4.68484	6.69153	-0.531772	0.000651939	0.0103522	TRUE
ENSMUSG00000086713	0.00829425	0.145168	-3.78822	0.000660798	0.0104838	TRUE
ENSMUSG00000078771	35.6433	48.2614	-0.445325	0.000661332	0.0104892	TRUE
ENSMUSG00000024030	41.6879	53.3666	-0.363584	0.000663216	0.0105007	TRUE
ENSMUSG00000041577	16.6486	25.3982	-0.637512	0.000662461	0.0105007	TRUE
ENSMUSG00000052957	5.99085	10.289	-0.823403	0.000663015	0.0105007	TRUE
ENSMUSG00000085568	0.0871082	0.330431	-1.91471	0.000662656	0.0105007	TRUE
Novel00211	2.49793	4.44352	-0.843912	0.000663056	0.0105007	TRUE
ENSMUSG00000006411	15.8477	21.2563	-0.420806	0.000663671	0.0105049	TRUE
ENSMUSG00000041828	7.36745	11.3344	-0.604222	0.000665983	0.0105323	TRUE
ENSMUSG00000036046	324.483	397.95	-0.317039	0.000674051	0.0106491	TRUE
ENSMUSG00000065952	0.039407	0.227422	-2.44574	0.000674147	0.0106491	TRUE
ENSMUSG00000037395	7.56151	10.4154	-0.476468	0.000680131	0.0107312	TRUE
ENSMUSG00000097073	2.16058	3.43484	-0.659016	0.000683673	0.0107839	TRUE
ENSMUSG00000045095	133.469	164.163	-0.303641	0.000686346	0.010823	TRUE
ENSMUSG00000041538	0.408631	1.01407	-1.31177	0.000691125	0.0108857	TRUE
ENSMUSG00000070643	14.112	19.5553	-0.485925	0.000691953	0.0108956	TRUE
ENSMUSG00000111147	0.0774378	0.334597	-2.1152	0.000698457	0.0109853	TRUE
ENSMUSG00000070574	0.141039	0.550284	-2.01697	0.000702457	0.0110419	TRUE
ENSMUSG00000021223	4.57973	6.51108	-0.519133	0.000703132	0.0110488	TRUE
ENSMUSG00000032036	45.5235	57.6502	-0.359376	0.000709491	0.01113	TRUE
ENSMUSG00000030727	19.8178	25.299	-0.363077	0.000711121	0.0111523	TRUE
ENSMUSG00000113585	0.948594	1.733	-0.864213	0.000717606	0.0112476	TRUE
ENSMUSG00000109231	0.107174	0.371214	-1.75697	0.000724942	0.0113528	TRUE
ENSMUSG00000029328	176.57	211.87	-0.274136	0.000727069	0.0113801	TRUE
ENSMUSG00000056413	194.211	238.27	-0.305958	0.000727103	0.0113801	TRUE
ENSMUSG00000073982	83.6902	107.523	-0.375291	0.000728633	0.0114005	TRUE
ENSMUSG00000112891	0.0490774	0.258535	-2.38407	0.000728828	0.0114005	TRUE
ENSMUSG00000037266	215.996	268.691	-0.324954	0.000736803	0.0115022	TRUE
ENSMUSG00000024887	73.8069	92.5983	-0.322189	0.000738814	0.0115303	TRUE
ENSMUSG00000022212	100.738	124.127	-0.30137	0.000743475	0.0115931	TRUE
ENSMUSG00000001665	5.0554	8.01158	-0.645432	0.000745959	0.0116251	TRUE
ENSMUSG00000004567	66.2504	81.3619	-0.310524	0.000750857	0.0116981	TRUE
ENSMUSG00000026875	1.93033	2.99246	-0.631069	0.000753915	0.0117424	TRUE
ENSMUSG00000005899	24.5157	31.4036	-0.365002	0.000756418	0.0117693	TRUE
ENSMUSG00000034648	114.46	140.505	-0.304773	0.000756609	0.0117693	TRUE
ENSMUSG00000021318	6.75808	9.88373	-0.556284	0.000758559	0.0117945	TRUE
ENSMUSG00000106927	0.616025	1.16203	-0.92724	0.000763211	0.0118601	TRUE
ENSMUSG00000037358	0.17284	0.553688	-1.65171	0.000764735	0.0118804	TRUE
ENSMUSG00000029524	10.8345	14.9592	-0.482022	0.000765072	0.0118823	TRUE
ENSMUSG00000097023	12.7558	17.6274	-0.485578	0.000776009	0.0120281	TRUE
ENSMUSG00000023051	20.5057	26.461	-0.375863	0.000776306	0.0120293	TRUE
ENSMUSG00000116125	0.479151	1.06315	-1.13086	0.00078066	0.0120899	TRUE
ENSMUSG00000022223	45.6017	57.4644	-0.341736	0.000780942	0.0120909	TRUE
ENSMUSG00000001520	32.3491	41.7337	-0.387894	0.000787327	0.0121863	TRUE
ENSMUSG00000062296	108.177	140.447	-0.38693	0.000798729	0.0123487	TRUE
ENSMUSG00000040415	158.761	192.842	-0.297342	0.000823193	0.0126981	TRUE
ENSMUSG00000035649	38.3585	48.8526	-0.355449	0.000824105	0.0127086	TRUE
ENSMUSG00000021379	138.511	172.819	-0.328384	0.000826352	0.0127397	TRUE
ENSMUSG00000053153	0.27795	0.71682	-1.33671	0.000829284	0.0127812	TRUE
ENSMUSG00000020776	40.9042	51.2585	-0.339279	0.00083025	0.0127925	TRUE
ENSMUSG00000101588	0.764633	1.50978	-1.01144	0.000831457	0.0128039	TRUE
ENSMUSG00000029763	56.6048	70.9357	-0.323196	0.000838057	0.0129019	TRUE
ENSMUSG00000108841	0.385776	1.06869	-1.45123	0.000839975	0.0129277	TRUE
ENSMUSG00000005986	54.7023	69.2244	-0.346609	0.000843138	0.0129691	TRUE
ENSMUSG00000092522	0	0.138938	-5.54538	0.000850297	0.0130608	TRUE
ENSMUSG00000029130	4.86177	6.92434	-0.5075	0.000855634	0.0131354	TRUE
ENSMUSG00000075289	0.417576	0.993395	-1.29654	0.000858462	0.0131677	TRUE
ENSMUSG00000114708	0.572452	1.14338	-1.01264	0.000881997	0.0134983	TRUE
ENSMUSG00000045246	160.789	194.172	-0.278635	0.000888137	0.0135846	TRUE
ENSMUSG00000062526	16.7576	22.2962	-0.420278	0.000888897	0.0135902	TRUE
ENSMUSG00000062743	1.60471	2.69173	-0.73154	0.000898791	0.0137245	TRUE
ENSMUSG00000022543	4.35426	6.35892	-0.543868	0.0009021	0.0137673	TRUE
ENSMUSG00000037902	108.929	134.082	-0.311076	0.000909775	0.013865	TRUE
ENSMUSG00000040133	12.9995	17.6197	-0.446082	0.000910362	0.0138701	TRUE
ENSMUSG00000033610	26.6877	34.1808	-0.356526	0.00092476	0.0140777	TRUE
ENSMUSG00000029055	31.0055	41.4666	-0.445413	0.000925386	0.0140793	TRUE
ENSMUSG00000013997	18.9478	24.3195	-0.366098	0.000926066	0.0140858	TRUE
ENSMUSG00000114536	0.878037	1.55052	-0.82904	0.000932615	0.0141775	TRUE
ENSMUSG00000049807	237.43	290.594	-0.30735	0.000933754	0.0141908	TRUE
ENSMUSG00000073779	0.206017	0.64565	-1.64155	0.000934168	0.0141932	TRUE
ENSMUSG00000022537	44.4316	55.9532	-0.354102	0.000935233	0.0142054	TRUE
ENSMUSG00000073096	14.9731	20.0638	-0.415424	0.000936549	0.0142174	TRUE
ENSMUSG00000029151	61.0695	75.1815	-0.306305	0.000939591	0.0142541	TRUE
ENSMUSG00000084932	0.223331	0.591719	-1.37997	0.000939437	0.0142541	TRUE
ENSMUSG00000042757	15.7054	20.4506	-0.399011	0.000941382	0.0142749	TRUE
ENSMUSG00000020312	58.5543	71.8526	-0.306288	0.000944158	0.0143051	TRUE
ENSMUSG00000025737	27.7361	35.1166	-0.353209	0.000947659	0.0143462	TRUE
ENSMUSG00000042724	54.2182	70.004	-0.385109	0.000949371	0.0143681	TRUE
ENSMUSG00000003363	231.47	275.487	-0.259953	0.000949894	0.0143718	TRUE
ENSMUSG00000040771	1.6293	6.70185	-2.01667	0.00095014	0.0143718	TRUE
ENSMUSG00000026602	0.0152123	0.162445	-3.14656	0.000951442	0.0143875	TRUE
ENSMUSG00000029053	169.141	202.203	-0.267002	0.000955098	0.0144387	TRUE
ENSMUSG00000104370	0.00829425	0.136186	-3.71503	0.000960343	0.014514	TRUE
ENSMUSG00000028229	7.30725	10.2494	-0.488294	0.000961464	0.0145229	TRUE
ENSMUSG00000029071	126.193	155.227	-0.313655	0.000961812	0.0145241	TRUE
ENSMUSG00000076439	189.347	240.581	-0.360765	0.000962665	0.014533	TRUE
ENSMUSG00000020652	4.66883	6.69493	-0.531685	0.000963883	0.0145393	TRUE
ENSMUSG00000109633	0.00760616	0.136874	-3.71412	0.000967962	0.0145928	TRUE
ENSMUSG00000031708	759.703	918.931	-0.276222	0.00097249	0.0146408	TRUE
ENSMUSG00000002109	4.8521	6.91398	-0.506885	0.000976809	0.0146977	TRUE
ENSMUSG00000109274	11.1913	14.8665	-0.427291	0.000980992	0.0147566	TRUE
ENSMUSG00000035085	1.76575	3.03462	-0.775012	0.000982409	0.0147738	TRUE
ENSMUSG00000022494	25.1538	31.7271	-0.344244	0.000987946	0.0148407	TRUE
ENSMUSG00000110256	0.0546193	0.286896	-2.40004	0.000993099	0.014914	TRUE
ENSMUSG00000065738	0.109239	0.379508	-1.77887	0.000993377	0.0149141	TRUE
ENSMUSG00000033318	2.26018	3.87948	-0.818235	0.000996046	0.01495	TRUE
ENSMUSG00000097350	5.33194	7.74348	-0.539474	0.000999646	0.0149917	TRUE
ENSMUSG00000010066	101.652	126.665	-0.331327	0.00100111	0.0150054	TRUE
ENSMUSG00000020014	2.45164	4.09632	-0.721421	0.00100446	0.0150515	TRUE
ENSMUSG00000028453	9.46692	12.969	-0.464248	0.0010085	0.0151078	TRUE
ENSMUSG00000053693	86.5056	106.009	-0.308515	0.00101313	0.0151689	TRUE
ENSMUSG00000038368	27.8849	35.781	-0.359569	0.00101431	0.0151806	TRUE
ENSMUSG00000108888	0.00760616	0.135498	-3.72849	0.00101472	0.0151806	TRUE
ENSMUSG00000086665	1.08474	2.11105	-0.937408	0.00101625	0.0151947	TRUE
ENSMUSG00000068747	291.041	348.13	-0.265359	0.00101741	0.0152037	TRUE
ENSMUSG00000092021	0.646486	1.48276	-1.19133	0.00102261	0.0152773	TRUE
ENSMUSG00000070695	31.7738	42.7722	-0.418213	0.0010252	0.0153113	TRUE
Novel00610	0.24959	0.661513	-1.36906	0.00102907	0.0153468	TRUE
ENSMUSG00000019368	0	0.110615	-5.32793	0.00103131	0.0153693	TRUE
ENSMUSG00000021820	446.979	533.199	-0.264184	0.00103242	0.0153816	TRUE
ENSMUSG00000026301	0.257884	1.00295	-1.86773	0.00103455	0.0153882	TRUE
ENSMUSG00000033862	24.5223	31.8095	-0.384335	0.00103372	0.0153882	TRUE
ENSMUSG00000042476	5.23237	7.29838	-0.483082	0.00103409	0.0153882	TRUE
ENSMUSG00000044338	13.0743	18.7939	-0.524596	0.00103453	0.0153882	TRUE
Novel00349	0.490886	1.04446	-1.06149	0.0010342	0.0153882	TRUE
Novel00607	0.179758	0.488022	-1.4189	0.00103672	0.015412	TRUE
ENSMUSG00000097280	1.30253	2.12428	-0.720834	0.00103734	0.015417	TRUE
ENSMUSG00000040121	0.181823	0.511528	-1.47898	0.00105517	0.0156526	TRUE
ENSMUSG00000072591	2.62437	4.39919	-0.746957	0.00105543	0.0156526	TRUE
ENSMUSG00000099686	0.00760616	0.138938	-3.69346	0.00105548	0.0156526	TRUE
ENSMUSG00000038352	0.925776	1.65701	-0.864146	0.0010578	0.0156741	TRUE
ENSMUSG00000083397	1.35788	2.19476	-0.69161	0.00105932	0.0156924	TRUE
ENSMUSG00000032322	6.62476	10.2168	-0.631264	0.00106058	0.0157067	TRUE
ENSMUSG00000085558	4.82852	7.14282	-0.56317	0.00107143	0.0158545	TRUE
ENSMUSG00000039233	27.8549	34.8516	-0.332596	0.00107336	0.0158745	TRUE
ENSMUSG00000061517	6.54457	9.70861	-0.551369	0.00107336	0.0158745	TRUE
ENSMUSG00000084413	0.00760616	0.145856	-3.78375	0.00108275	0.0159874	TRUE
ENSMUSG00000044566	1.80653	2.88601	-0.677119	0.00108383	0.015999	TRUE
Novel00162	0.615988	1.35907	-1.16971	0.00108731	0.0160459	TRUE
Novel00553	11.9311	16.4066	-0.466897	0.00108825	0.0160555	TRUE
ENSMUSG00000031970	25.1357	31.7597	-0.350243	0.00109317	0.0161194	TRUE
ENSMUSG00000026778	20.5493	26.5217	-0.375271	0.00109952	0.0162042	TRUE
ENSMUSG00000029167	44.5469	55.3273	-0.316233	0.00110341	0.0162529	TRUE
ENSMUSG00000037933	105.19	129.176	-0.301013	0.0011105	0.0163468	TRUE
Novel00207	1.64271	2.75739	-0.730329	0.00111069	0.0163468	TRUE
ENSMUSG00000097061	6.01091	8.31322	-0.478842	0.00111178	0.0163584	TRUE
ENSMUSG00000029869	65.6167	82.7834	-0.348997	0.00111302	0.0163723	TRUE
ENSMUSG00000056755	31.4922	40.546	-0.364053	0.0011244	0.0165262	TRUE
ENSMUSG00000036095	45.1059	58.2134	-0.357985	0.00112513	0.0165325	TRUE
ENSMUSG00000070822	11.98	16.0865	-0.433316	0.00112885	0.0165783	TRUE
ENSMUSG00000090307	0.967935	1.65284	-0.786469	0.001133	0.0166302	TRUE
ENSMUSG00000039579	48.1959	60.2395	-0.335964	0.00114389	0.016781	TRUE
ENSMUSG00000064115	102.156	123.813	-0.277321	0.00116255	0.0170319	TRUE
ENSMUSG00000107015	0.0622255	0.282042	-2.15716	0.00116642	0.017084	TRUE
ENSMUSG00000041617	23.128	29.426	-0.358603	0.00116781	0.0170955	TRUE
ENSMUSG00000050908	17.5195	22.5787	-0.366019	0.00116944	0.0171144	TRUE
ENSMUSG00000001034	23.8602	31.2789	-0.41229	0.00117105	0.0171334	TRUE
ENSMUSG00000051652	3.57231	5.58889	-0.644052	0.00118325	0.0173027	TRUE
ENSMUSG00000045039	257.816	318.193	-0.323025	0.00118391	0.0173077	TRUE
ENSMUSG00000097716	0.188053	0.638695	-1.71912	0.00118447	0.0173111	TRUE
ENSMUSG00000060572	1.96767	3.46538	-0.845046	0.00118495	0.0173136	TRUE
ENSMUSG00000030446	3.3864	4.83813	-0.515946	0.00118742	0.0173446	TRUE
ENSMUSG00000028949	51.7681	63.8327	-0.315749	0.00119423	0.0174305	TRUE
ENSMUSG00000068323	1.6911	2.83762	-0.738107	0.00120551	0.0175622	TRUE
ENSMUSG00000032565	10.5953	14.0429	-0.404207	0.00120721	0.0175822	TRUE
ENSMUSG00000028445	107.827	134.448	-0.323297	0.00121359	0.017661	TRUE
ENSMUSG00000046886	0.226083	0.690562	-1.57264	0.00121548	0.0176838	TRUE
ENSMUSG00000029381	23.7309	30.6926	-0.388554	0.0012166	0.0176954	TRUE
ENSMUSG00000027517	1.81761	3.95807	-1.07953	0.00122344	0.017776	TRUE
ENSMUSG00000040701	5.242	7.54113	-0.540013	0.00122333	0.017776	TRUE
ENSMUSG00000042372	1.24313	2.06068	-0.735945	0.0012231	0.017776	TRUE
ENSMUSG00000029804	129.518	158.156	-0.284992	0.00122582	0.017801	TRUE
ENSMUSG00000022122	83.5846	109.71	-0.387336	0.00122997	0.0178517	TRUE
ENSMUSG00000110366	0.141728	0.414062	-1.53148	0.001234	0.0179007	TRUE
ENSMUSG00000027550	24.4781	30.9824	-0.34149	0.0012346	0.0179046	TRUE
ENSMUSG00000027434	6.73082	10.1706	-0.606116	0.0012367	0.017916	TRUE
ENSMUSG00000039187	0.208807	0.526741	-1.31861	0.0012407	0.0179644	TRUE
ENSMUSG00000025437	78.6397	98.3417	-0.314893	0.00124363	0.0179925	TRUE
ENSMUSG00000044005	43.9603	54.4512	-0.317347	0.00124511	0.0180044	TRUE
ENSMUSG00000040828	0.760542	1.52419	-0.980552	0.00124798	0.0180411	TRUE
ENSMUSG00000024824	0.349846	0.95051	-1.47722	0.00125609	0.0181439	TRUE
ENSMUSG00000029032	0.301457	0.75898	-1.29247	0.00125795	0.0181659	TRUE
ENSMUSG00000065979	46.9042	59.1423	-0.337398	0.00126426	0.0182281	TRUE
ENSMUSG00000021448	42.4217	54.673	-0.358539	0.00126793	0.0182762	TRUE
ENSMUSG00000091586	3.49426	5.19356	-0.586385	0.00127154	0.0183235	TRUE
ENSMUSG00000032649	7.77532	10.4949	-0.448998	0.0012779	0.018401	TRUE
ENSMUSG00000103898	1.16084	1.92659	-0.744914	0.00127925	0.018415	TRUE
ENSMUSG00000024277	289.383	345.252	-0.264492	0.00128143	0.0184415	TRUE
ENSMUSG00000078706	15.572	20.7125	-0.42382	0.00129647	0.0186334	TRUE
ENSMUSG00000085459	0.0304246	0.246763	-2.82075	0.00129959	0.0186635	TRUE
ENSMUSG00000033910	31.9583	39.7442	-0.319268	0.00130079	0.0186758	TRUE
ENSMUSG00000090546	8.07873	11.2309	-0.473999	0.00130479	0.0187283	TRUE
ENSMUSG00000054822	0.195659	0.556477	-1.50213	0.00130861	0.0187733	TRUE
ENSMUSG00000030137	10.9093	14.2333	-0.397958	0.00131051	0.0187888	TRUE
ENSMUSG00000047875	5.46957	7.59636	-0.48352	0.00131072	0.0187888	TRUE
ENSMUSG00000107086	1.19127	2.01576	-0.770488	0.00131016	0.0187888	TRUE
ENSMUSG00000108322	0.132057	0.396097	-1.57491	0.00131254	0.0188099	TRUE
ENSMUSG00000067928	5.81453	7.94954	-0.453733	0.00131736	0.0188591	TRUE
ENSMUSG00000036395	0.47082	1.0106	-1.08693	0.00132401	0.0189394	TRUE
ENSMUSG00000065470	0.139663	0.406456	-1.50563	0.00132612	0.0189646	TRUE
ENSMUSG00000022414	30.4758	38.2341	-0.340079	0.00133041	0.0190109	TRUE
ENSMUSG00000024352	4.93569	6.97896	-0.499936	0.00133174	0.01902	TRUE
ENSMUSG00000026837	11.8523	17.3194	-0.58341	0.00134185	0.0191544	TRUE
Novel00663	2.253	8.11081	-1.77251	0.00135063	0.0192696	TRUE
ENSMUSG00000109032	0.378207	0.852355	-1.19547	0.0013593	0.0193831	TRUE
ENSMUSG00000019990	13.8793	18.2784	-0.398949	0.00136148	0.0194042	TRUE
ENSMUSG00000098202	0.135498	0.434128	-1.69349	0.00136615	0.0194605	TRUE
ENSMUSG00000029029	24.6405	31.7649	-0.364188	0.00136902	0.0194963	TRUE
ENSMUSG00000026200	6.00117	8.03255	-0.432408	0.00137425	0.0195595	TRUE
ENSMUSG00000032570	92.4742	112.25	-0.279055	0.00137517	0.0195634	TRUE
ENSMUSG00000029592	47.8343	61.0428	-0.367767	0.0013796	0.0196214	TRUE
ENSMUSG00000102729	1.68078	2.73671	-0.710097	0.00139559	0.0198333	TRUE
ENSMUSG00000046500	0.362269	1.0403	-1.48278	0.00140105	0.0199057	TRUE
ENSMUSG00000059864	0.0152123	0.152774	-3.09124	0.00140389	0.0199408	TRUE
ENSMUSG00000031644	26.5712	35.7063	-0.419017	0.00140669	0.0199753	TRUE
ENSMUSG00000032017	25.2359	32.7387	-0.387792	0.00141246	0.0200521	TRUE
ENSMUSG00000039873	0.96866	1.70743	-0.819468	0.00141595	0.0200912	TRUE
ENSMUSG00000110038	0.0705197	0.280666	-1.98672	0.00141724	0.0201042	TRUE
ENSMUSG00000066829	6.83357	9.4621	-0.48636	0.00142106	0.0201381	TRUE
Novel00564	0.507474	1.22973	-1.237	0.00142111	0.0201381	TRUE
ENSMUSG00000059834	9.09846	12.1745	-0.421983	0.00143716	0.0203339	TRUE
ENSMUSG00000092536	1.19605	2.16445	-0.897204	0.00144412	0.0204218	TRUE
ENSMUSG00000000823	27.1214	35.9417	-0.429338	0.00144879	0.0204772	TRUE
ENSMUSG00000027895	119.345	146.435	-0.302228	0.00144982	0.0204865	TRUE
ENSMUSG00000031595	3.10921	5.08856	-0.748677	0.00145075	0.0204943	TRUE
ENSMUSG00000086411	0.107174	0.346331	-1.66577	0.00146126	0.0206267	TRUE
ENSMUSG00000024958	128.319	154.462	-0.278378	0.00146428	0.0206586	TRUE
ENSMUSG00000037996	438.733	532.378	-0.279231	0.00146771	0.0207017	TRUE
ENSMUSG00000005503	1.4305	2.36068	-0.726987	0.00146982	0.0207142	TRUE
ENSMUSG00000076621	0	0.104385	-5.19371	0.00147006	0.0207142	TRUE
Novel00131	1.16703	2.01366	-0.7875	0.00146958	0.0207142	TRUE
ENSMUSG00000107300	0.438368	1.00509	-1.18268	0.0014717	0.0207312	TRUE
ENSMUSG00000036492	2.72607	4.02664	-0.567498	0.00147263	0.0207389	TRUE
ENSMUSG00000046329	127.671	153.267	-0.277578	0.00147444	0.0207591	TRUE
ENSMUSG00000097709	5.44255	7.40349	-0.457545	0.00148067	0.0208413	TRUE
ENSMUSG00000029212	64.0839	78.1935	-0.288537	0.00148615	0.0209023	TRUE
ENSMUSG00000033577	160.292	191.385	-0.261782	0.00148723	0.0209121	TRUE
ENSMUSG00000038836	7.52616	10.6491	-0.515994	0.00150163	0.0211037	TRUE
ENSMUSG00000079550	0.24959	0.578608	-1.23172	0.00150507	0.0211357	TRUE
Novel00518	0.194971	0.483893	-1.31204	0.00151157	0.0211991	TRUE
ENSMUSG00000027610	27.6774	35.4616	-0.371479	0.00151755	0.0212726	TRUE
ENSMUSG00000064202	2.48069	4.00791	-0.683924	0.0015196	0.0212849	TRUE
ENSMUSG00000021375	63.8319	77.3363	-0.285646	0.00152145	0.0213054	TRUE
ENSMUSG00000023931	0.085732	0.29863	-1.77804	0.00152231	0.0213065	TRUE
Novel00648	2.70597	5.92052	-1.09241	0.00152214	0.0213065	TRUE
ENSMUSG00000044768	46.8687	57.9472	-0.308632	0.00152477	0.02133	TRUE
ENSMUSG00000020888	22.4449	28.656	-0.365529	0.00152589	0.0213401	TRUE
ENSMUSG00000080757	0.072584	0.28273	-1.96076	0.00153098	0.0214059	TRUE
ENSMUSG00000015829	115.396	139.647	-0.284523	0.0015386	0.0214889	TRUE
ENSMUSG00000028497	2.68881	3.97477	-0.565664	0.0015418	0.0215186	TRUE
ENSMUSG00000109841	0.206017	0.527429	-1.34985	0.00154956	0.0216213	TRUE
ENSMUSG00000026791	23.027	29.4497	-0.374838	0.00155031	0.0216262	TRUE
Novel00495	2.23867	3.44191	-0.650429	0.0015521	0.0216401	TRUE
ENSMUSG00000049721	40.3193	51.4535	-0.371907	0.00155358	0.021655	TRUE
ENSMUSG00000092593	0.0712078	0.302796	-2.10162	0.00156406	0.0217624	TRUE
ENSMUSG00000109981	0.0304246	0.230175	-2.73014	0.00157308	0.0218711	TRUE
ENSMUSG00000029056	36.0188	44.5571	-0.316354	0.00157458	0.0218864	TRUE
ENSMUSG00000033004	344.578	419.719	-0.286138	0.00157991	0.0219437	TRUE
ENSMUSG00000082816	0.0235066	0.206705	-3.05176	0.0015797	0.0219437	TRUE
ENSMUSG00000078570	30.2311	38.2151	-0.343916	0.00158464	0.0219982	TRUE
ENSMUSG00000109015	0.398236	0.90147	-1.22983	0.00158815	0.0220356	TRUE
ENSMUSG00000004902	62.169	76.6527	-0.304128	0.00160407	0.0222114	TRUE
Novel00086	1.01629	1.85397	-0.863961	0.00160946	0.0222747	TRUE
ENSMUSG00000050721	26.8204	35.544	-0.41785	0.00162605	0.0224815	TRUE
ENSMUSG00000001334	139.041	166.283	-0.262925	0.00163219	0.0225606	TRUE
ENSMUSG00000033703	16.8448	21.659	-0.380872	0.00163651	0.0226032	TRUE
Novel00403	1.10966	1.79385	-0.702577	0.00165055	0.0227798	TRUE
ENSMUSG00000113288	1.47889	2.55156	-0.824636	0.00166199	0.0229261	TRUE
ENSMUSG00000016150	20.4382	27.0796	-0.407379	0.00166276	0.0229308	TRUE
ENSMUSG00000035829	18.9224	24.1696	-0.362468	0.00166355	0.022936	TRUE
ENSMUSG00000022429	0.212935	0.552312	-1.36201	0.00166582	0.0229615	TRUE
ENSMUSG00000047036	120.203	144.905	-0.278686	0.00167329	0.0230469	TRUE
ENSMUSG00000020101	24.5192	32.6644	-0.427665	0.00167627	0.0230705	TRUE
ENSMUSG00000036863	5.54067	7.7366	-0.479642	0.00167698	0.0230745	TRUE
ENSMUSG00000112096	1.55977	2.39523	-0.62319	0.00168172	0.023128	TRUE
ENSMUSG00000037703	84.901	103.777	-0.309313	0.00169267	0.0232493	TRUE
ENSMUSG00000031958	21.4133	26.9947	-0.342242	0.00170718	0.0234223	TRUE
ENSMUSG00000044117	158.111	187.544	-0.251121	0.00170742	0.0234223	TRUE
ENSMUSG00000028973	48.6037	59.3722	-0.298508	0.00170927	0.0234359	TRUE
ENSMUSG00000104253	0.334634	0.765935	-1.20424	0.00171198	0.0234673	TRUE
ENSMUSG00000104795	0.17907	0.472159	-1.42316	0.00172641	0.023659	TRUE
ENSMUSG00000028467	66.9023	81.2417	-0.295822	0.00172868	0.0236843	TRUE
ENSMUSG00000024169	24.5357	30.6494	-0.327861	0.00173017	0.0236987	TRUE
ENSMUSG00000101320	0.280703	0.623519	-1.14843	0.00173134	0.0237087	TRUE
ENSMUSG00000021185	13.5669	17.643	-0.378356	0.0017332	0.0237283	TRUE
ENSMUSG00000022615	2.27116	3.48399	-0.629987	0.00173694	0.0237735	TRUE
Novel00136	0.114092	0.515657	-2.12092	0.00173831	0.0237803	TRUE
ENSMUSG00000104662	0.351222	0.836418	-1.24172	0.00174578	0.0238765	TRUE
ENSMUSG00000100594	1.53274	2.48716	-0.702664	0.00174949	0.0239212	TRUE
ENSMUSG00000092765	0.00829425	0.130644	-3.60472	0.0017595	0.024028	TRUE
ENSMUSG00000026510	43.9968	54.3425	-0.312414	0.00177118	0.0241642	TRUE
ENSMUSG00000037306	47.308	59.2212	-0.336281	0.00177169	0.0241642	TRUE
ENSMUSG00000051166	33.5272	44.316	-0.408988	0.00177244	0.0241683	TRUE
ENSMUSG00000022272	40.821	50.6427	-0.318636	0.00180652	0.0245717	TRUE
ENSMUSG00000092094	1.00111	1.69221	-0.757139	0.0018129	0.0246523	TRUE
ENSMUSG00000023909	115.779	137.589	-0.25678	0.00182522	0.0248012	TRUE
ENSMUSG00000040350	1.26247	2.04546	-0.708853	0.00182776	0.0248234	TRUE
ENSMUSG00000040929	10.0589	13.1528	-0.394441	0.00182822	0.0248234	TRUE
ENSMUSG00000053181	0.981083	1.72191	-0.80226	0.00182792	0.0248234	TRUE
ENSMUSG00000114612	0.236442	0.602802	-1.37274	0.0018421	0.0249947	TRUE
ENSMUSG00000021180	26.7553	34.0371	-0.347866	0.00185063	0.0250841	TRUE
ENSMUSG00000100017	2.91757	4.41509	-0.593695	0.00185216	0.0250985	TRUE
ENSMUSG00000039257	36.6126	45.3891	-0.31459	0.00185421	0.0251201	TRUE
ENSMUSG00000075296	0.605629	1.142	-0.940384	0.00188026	0.0254414	TRUE
ENSMUSG00000036634	899.409	1091.97	-0.298913	0.00188165	0.0254538	TRUE
ENSMUSG00000029844	0.297291	0.738951	-1.28879	0.00189243	0.0255713	TRUE
ENSMUSG00000069920	10.9527	16.0127	-0.576141	0.00189314	0.0255713	TRUE
ENSMUSG00000107412	0.346369	0.739639	-1.08257	0.00189288	0.0255713	TRUE
ENSMUSG00000042433	0	0.115431	-5.25348	0.00189768	0.0256262	TRUE
ENSMUSG00000100635	0.0228185	0.168675	-2.73294	0.00190077	0.0256585	TRUE
ENSMUSG00000086565	0	0.156903	-5.66515	0.00190201	0.0256655	TRUE
ENSMUSG00000001761	42.9013	54.5011	-0.35825	0.00190974	0.0257508	TRUE
ENSMUSG00000010154	62.0777	74.7863	-0.280781	0.00192012	0.025878	TRUE
ENSMUSG00000098051	6.92144	9.74751	-0.495317	0.00192327	0.0259139	TRUE
ENSMUSG00000064329	348.684	423.158	-0.273894	0.00192781	0.0259688	TRUE
ENSMUSG00000068923	1246.75	1459.46	-0.234851	0.00193115	0.0260074	TRUE
Novel00194	0.230212	0.573066	-1.32528	0.00193897	0.0260998	TRUE
ENSMUSG00000097493	0.35814	0.83573	-1.21307	0.00195419	0.0262917	TRUE
ENSMUSG00000029119	40.8803	51.0837	-0.340793	0.00196137	0.0263687	TRUE
Novel00177	1.09445	1.88298	-0.78392	0.00198118	0.0266154	TRUE
ENSMUSG00000023495	188.462	228.5	-0.291729	0.00198393	0.0266457	TRUE
ENSMUSG00000034574	79.4191	95.1066	-0.26823	0.00198545	0.0266546	TRUE
ENSMUSG00000056938	23.2794	29.0276	-0.322917	0.00198557	0.0266546	TRUE
ENSMUSG00000032985	0.506061	1.07909	-1.10868	0.00199317	0.0267435	TRUE
ENSMUSG00000027160	11.1464	14.489	-0.386693	0.00199374	0.0267445	TRUE
ENSMUSG00000026421	522.338	643.226	-0.310408	0.00199424	0.0267447	TRUE
ENSMUSG00000053161	0.224019	0.622106	-1.42027	0.00200149	0.0268353	TRUE
ENSMUSG00000066621	124.707	149.557	-0.276398	0.00200706	0.0268835	TRUE
Novel00060	2.97436	4.48775	-0.604856	0.00200822	0.0268925	TRUE
ENSMUSG00000036551	0.0311127	0.338688	-3.26532	0.00202895	0.0270969	TRUE
ENSMUSG00000067199	28.1865	35.6384	-0.348184	0.00204359	0.0272724	TRUE
ENSMUSG00000020591	133.322	159.881	-0.270243	0.00204573	0.0272876	TRUE
ENSMUSG00000041263	92.6478	113.17	-0.306564	0.00204844	0.027317	TRUE
ENSMUSG00000106535	2.26286	3.37686	-0.585682	0.00205116	0.0273466	TRUE
ENSMUSG00000026147	0.619428	1.4503	-1.2366	0.00206154	0.0274716	TRUE
ENSMUSG00000098552	0.0159004	0.145168	-3.00173	0.00207011	0.0275724	TRUE
ENSMUSG00000040649	44.5979	54.2577	-0.293918	0.00207404	0.0276112	TRUE
ENSMUSG00000113440	1.33984	2.25767	-0.762086	0.00208003	0.0276772	TRUE
ENSMUSG00000026443	59.4613	74.3747	-0.336323	0.00208164	0.0276853	TRUE
ENSMUSG00000081892	0.0159004	0.16038	-3.16626	0.00211247	0.0280664	TRUE
ENSMUSG00000026792	64.4885	78.5186	-0.286464	0.0021183	0.0281248	TRUE
ENSMUSG00000075420	0.210871	0.499794	-1.25032	0.00212335	0.0281781	TRUE
ENSMUSG00000047712	30.0158	37.9544	-0.340035	0.00212406	0.0281785	TRUE
ENSMUSG00000053613	0.237818	0.578608	-1.31221	0.00212441	0.0281785	TRUE
ENSMUSG00000036086	3.80462	5.2585	-0.478531	0.00212774	0.0282026	TRUE
Novel00412	0.987313	1.78146	-0.885751	0.00213123	0.0282278	TRUE
ENSMUSG00000003949	46.8535	57.2897	-0.304604	0.00214091	0.0283235	TRUE
ENSMUSG00000085249	0.0843559	0.315219	-1.85092	0.00214135	0.0283235	TRUE
ENSMUSG00000109584	0.254444	0.663614	-1.38061	0.0021483	0.0284056	TRUE
ENSMUSG00000111873	0.00760616	0.121661	-3.52822	0.00214961	0.0284091	TRUE
ENSMUSG00000045636	56.7338	68.438	-0.275168	0.00216166	0.0285407	TRUE
ENSMUSG00000105572	2.12186	3.37135	-0.678303	0.00216299	0.0285514	TRUE
ENSMUSG00000054939	3.18795	4.46348	-0.488081	0.00220296	0.0290578	TRUE
ENSMUSG00000036242	76.6681	96.8301	-0.32565	0.00220494	0.0290699	TRUE
ENSMUSG00000106961	0.751485	1.59413	-1.11968	0.0022049	0.0290699	TRUE
ENSMUSG00000003341	1.32676	2.12909	-0.68884	0.00220768	0.0290868	TRUE
ENSMUSG00000048826	28.012	35.3628	-0.352095	0.00221591	0.0291728	TRUE
ENSMUSG00000027570	19.3226	26.6412	-0.487239	0.0022169	0.0291755	TRUE
ENSMUSG00000104453	1.16428	1.84847	-0.678265	0.00222199	0.0292241	TRUE
ENSMUSG00000031618	33.6987	41.8949	-0.321724	0.00223613	0.0293816	TRUE
ENSMUSG00000020052	3.21146	5.10714	-0.675983	0.00224352	0.0294717	TRUE
ENSMUSG00000055022	430.76	513.841	-0.253718	0.00224561	0.0294867	TRUE
Novel00313	0.456983	0.886908	-0.974683	0.00224574	0.0294867	TRUE
ENSMUSG00000041992	70.125	85.6921	-0.289889	0.00225147	0.0295547	TRUE
ENSMUSG00000068099	90.5922	110.508	-0.291928	0.00225632	0.0296113	TRUE
ENSMUSG00000039218	337.24	414.443	-0.311572	0.00226025	0.0296493	TRUE
ENSMUSG00000087437	4.16773	6.34255	-0.638947	0.00226188	0.0296557	TRUE
ENSMUSG00000096948	1.15255	2.033	-0.826599	0.00227038	0.02976	TRUE
ENSMUSG00000038545	44.021	54.5171	-0.320398	0.00227105	0.0297617	TRUE
ENSMUSG00000062646	12.1474	16.1706	-0.413173	0.0022752	0.0298017	TRUE
ENSMUSG00000031239	32.5915	42.1217	-0.382932	0.00227594	0.0298043	TRUE
ENSMUSG00000071669	13.551	17.3527	-0.356467	0.00228016	0.0298393	TRUE
ENSMUSG00000073485	0.523337	1.08532	-1.0779	0.00227942	0.0298393	TRUE
ENSMUSG00000040867	199.523	238.234	-0.272342	0.00229325	0.0300015	TRUE
ENSMUSG00000027227	23.5622	29.9198	-0.341812	0.00229514	0.0300053	TRUE
ENSMUSG00000025138	36.6584	45.7757	-0.342223	0.00230162	0.0300755	TRUE
ENSMUSG00000052609	53.7506	67.209	-0.349585	0.00230773	0.0301481	TRUE
ENSMUSG00000046637	2.46609	3.85028	-0.630094	0.00230889	0.030156	TRUE
ENSMUSG00000047935	1.46371	2.64685	-0.869123	0.00231023	0.0301663	TRUE
ENSMUSG00000012609	61.0425	74.9918	-0.298733	0.00231443	0.0302139	TRUE
ENSMUSG00000028572	19.6028	25.68	-0.40135	0.00231998	0.0302485	TRUE
ENSMUSG00000068151	2.01812	3.39754	-0.737539	0.00231999	0.0302485	TRUE
ENSMUSG00000074065	0.0311127	0.195622	-2.52064	0.0023204	0.0302485	TRUE
ENSMUSG00000107802	0.587664	1.08047	-0.889832	0.00232562	0.0303092	TRUE
ENSMUSG00000051451	88.144	105.258	-0.264434	0.00232749	0.0303191	TRUE
ENSMUSG00000052551	15.1192	19.4107	-0.36619	0.00232841	0.0303238	TRUE
ENSMUSG00000111792	0.0843559	0.34079	-1.98035	0.00234339	0.030497	TRUE
ENSMUSG00000097391	16.7254	23.5378	-0.50217	0.00234734	0.0305412	TRUE
ENSMUSG00000020601	38.2864	47.4516	-0.308468	0.00235229	0.0305982	TRUE
ENSMUSG00000090327	0.329092	0.688497	-1.06234	0.0023532	0.0306029	TRUE
ENSMUSG00000032494	5.88895	9.83455	-0.740522	0.00236089	0.0306748	TRUE
ENSMUSG00000072893	8.39276	11.3693	-0.449545	0.0023602	0.0306748	TRUE
ENSMUSG00000097040	2.24146	3.29044	-0.56423	0.00236109	0.0306748	TRUE
ENSMUSG00000030731	129.409	153.387	-0.257932	0.00236377	0.030689	TRUE
ENSMUSG00000040093	5.27518	7.35025	-0.492604	0.00237306	0.0307876	TRUE
ENSMUSG00000072618	0.0228185	0.175593	-2.81879	0.0023784	0.0308497	TRUE
ENSMUSG00000090693	0.937473	1.66729	-0.81906	0.00238068	0.0308645	TRUE
ENSMUSG00000030346	1.71395	2.58742	-0.602877	0.00238976	0.0309615	TRUE
ENSMUSG00000110959	0.0159004	0.143104	-3.02154	0.00238987	0.0309615	TRUE
ENSMUSG00000025213	19.1768	24.0437	-0.334675	0.00241004	0.0312006	TRUE
ENSMUSG00000108880	0.81306	1.36732	-0.753619	0.00241386	0.0312427	TRUE
ENSMUSG00000031734	32.3718	40.5607	-0.334032	0.00241719	0.0312753	TRUE
ENSMUSG00000089901	0.793719	1.46689	-0.91545	0.00241753	0.0312753	TRUE
ENSMUSG00000097715	20.2849	25.4719	-0.340384	0.00242488	0.0313629	TRUE
ENSMUSG00000100811	0.290373	0.785239	-1.405	0.00243873	0.0315197	TRUE
ENSMUSG00000047988	4.54594	6.87415	-0.630386	0.00244846	0.0316305	TRUE
ENSMUSG00000026614	6.43885	8.5468	-0.41705	0.0024535	0.0316666	TRUE
ENSMUSG00000104416	0.349158	0.753475	-1.09501	0.00245358	0.0316666	TRUE
ENSMUSG00000042817	25.1946	31.8444	-0.339925	0.00246305	0.0317813	TRUE
ENSMUSG00000001833	291.012	350.842	-0.270002	0.00247666	0.0319418	TRUE
ENSMUSG00000048424	0.300769	1.24639	-2.1211	0.00248768	0.0320687	TRUE
ENSMUSG00000029168	53.1659	66.5149	-0.347645	0.0025055	0.032262	TRUE
ENSMUSG00000037922	0.146581	0.486646	-1.72442	0.00251148	0.0323296	TRUE
ENSMUSG00000028962	146.687	175.607	-0.277511	0.00253131	0.0325696	TRUE
ENSMUSG00000055692	31.5515	39.1861	-0.325622	0.00254002	0.0326739	TRUE
ENSMUSG00000024411	474.957	570.212	-0.268857	0.00255992	0.0328911	TRUE
ENSMUSG00000029547	159.449	193.834	-0.302318	0.00255987	0.0328911	TRUE
ENSMUSG00000073198	9.11573	13.2278	-0.521393	0.00258847	0.0332423	TRUE
ENSMUSG00000005150	23.195	28.6454	-0.31147	0.00259002	0.0332543	TRUE
ENSMUSG00000103270	0.0152123	0.156215	-3.06076	0.00259648	0.0333295	TRUE
ENSMUSG00000107240	0.236442	0.604867	-1.35744	0.00260962	0.0334824	TRUE
ENSMUSG00000008855	195.375	234.453	-0.280084	0.00261723	0.0335406	TRUE
ENSMUSG00000061414	3.18592	4.83745	-0.60697	0.00261715	0.0335406	TRUE
ENSMUSG00000035606	2.96255	4.32675	-0.576143	0.0026256	0.0336399	TRUE
ENSMUSG00000039391	0.600812	1.15783	-0.9203	0.00263041	0.0336935	TRUE
ENSMUSG00000025369	346.532	405.279	-0.236619	0.00263609	0.0337584	TRUE
ENSMUSG00000002409	21.1758	27.2374	-0.376611	0.00263706	0.0337629	TRUE
ENSMUSG00000044122	3.78119	5.30334	-0.488201	0.00264038	0.0337975	TRUE
ENSMUSG00000042496	11.1949	14.7945	-0.406823	0.00264306	0.0338159	TRUE
ENSMUSG00000002032	71.2854	87.5452	-0.308654	0.00265173	0.0339189	TRUE
ENSMUSG00000022099	254.037	301.635	-0.257106	0.00265404	0.0339405	TRUE
ENSMUSG00000022829	26.3917	33.8358	-0.354398	0.00267511	0.0341919	TRUE
ENSMUSG00000032299	34.9437	43.9719	-0.348147	0.00267686	0.0341919	TRUE
ENSMUSG00000097316	4.05142	5.61378	-0.475059	0.00267746	0.0341919	TRUE
ENSMUSG00000002771	66.5583	81.7831	-0.311413	0.00268255	0.034243	TRUE
ENSMUSG00000026963	0.363682	0.792194	-1.12126	0.00268332	0.034243	TRUE
ENSMUSG00000036775	21.0912	26.3378	-0.322175	0.00269291	0.0343489	TRUE
ENSMUSG00000101621	0.0407832	0.227422	-2.42267	0.00269398	0.0343546	TRUE
ENSMUSG00000043614	21.3024	27.2016	-0.371252	0.00275596	0.0350221	TRUE
ENSMUSG00000004561	15.5438	20.3116	-0.395634	0.00275689	0.0350257	TRUE
ENSMUSG00000070495	0.0311127	0.177657	-2.40977	0.00276027	0.0350523	TRUE
ENSMUSG00000046314	47.6487	57.986	-0.287384	0.00277174	0.0351653	TRUE
ENSMUSG00000021373	53.0666	66.0698	-0.30968	0.00277906	0.0352417	TRUE
ENSMUSG00000115756	0.381647	0.868256	-1.20073	0.00278826	0.0353173	TRUE
ENSMUSG00000095675	0.121699	0.849603	-2.78198	0.00279355	0.0353761	TRUE
ENSMUSG00000039795	15.6783	19.7335	-0.336829	0.00279465	0.0353819	TRUE
ENSMUSG00000109708	0.713529	1.30514	-0.887888	0.00280137	0.0354586	TRUE
ENSMUSG00000080152	0.0767497	0.336624	-2.04776	0.00280245	0.0354641	TRUE
ENSMUSG00000104156	1.39518	2.60625	-0.96461	0.00280975	0.0355483	TRUE
ENSMUSG00000097626	2.07064	3.28555	-0.665559	0.00282588	0.035744	TRUE
ENSMUSG00000031150	7.0272	9.21121	-0.406661	0.00283764	0.0358761	TRUE
ENSMUSG00000017491	4.58798	6.15921	-0.433953	0.00283871	0.0358813	TRUE
ENSMUSG00000027284	19.1802	24.2677	-0.349422	0.00283994	0.0358886	TRUE
ENSMUSG00000109572	2.40115	3.8924	-0.672245	0.00285299	0.0360451	TRUE
ENSMUSG00000086098	0.11478	0.432714	-1.84347	0.00286766	0.036222	TRUE
ENSMUSG00000094772	0.306962	0.643586	-1.08962	0.00287899	0.0363483	TRUE
ENSMUSG00000067567	15.4161	19.8206	-0.366786	0.00289846	0.0365772	TRUE
ENSMUSG00000028610	0.194971	0.466617	-1.26895	0.0028998	0.0365828	TRUE
ENSMUSG00000025892	153.899	186.004	-0.269862	0.00290803	0.0366725	TRUE
ENSMUSG00000105868	0.107862	0.34079	-1.61682	0.0029116	0.036701	TRUE
ENSMUSG00000048763	10.3693	13.7226	-0.426037	0.00291782	0.0367637	TRUE
ENSMUSG00000029438	47.5807	58.49	-0.315872	0.00292378	0.0368201	TRUE
ENSMUSG00000032127	83.5	99.4025	-0.264709	0.00292722	0.0368549	TRUE
ENSMUSG00000050822	47.1467	57.9738	-0.305482	0.00293176	0.0369035	TRUE
ENSMUSG00000094690	0.0636017	0.252305	-1.94498	0.00293817	0.0369756	TRUE
ENSMUSG00000047146	9.84466	14.2711	-0.539929	0.00294581	0.0370633	TRUE
ENSMUSG00000057337	9.8197	13.3436	-0.459893	0.00297323	0.037391	TRUE
ENSMUSG00000020544	15.0478	19.9512	-0.41051	0.00299097	0.0375967	TRUE
ENSMUSG00000101086	0.00760616	0.135498	-3.73283	0.00302752	0.0379861	TRUE
ENSMUSG00000086524	1.98567	3.12463	-0.691837	0.00304266	0.038141	TRUE
Novel00707	0.221955	0.680891	-1.5805	0.00305177	0.0382287	TRUE
ENSMUSG00000059857	26.2193	33.2568	-0.351674	0.00305986	0.0383125	TRUE
ENSMUSG00000074847	0.255132	0.600013	-1.22892	0.00306314	0.0383449	TRUE
ENSMUSG00000020651	0.123763	0.357378	-1.49918	0.00306564	0.0383673	TRUE
ENSMUSG00000022490	17.7941	22.7786	-0.366715	0.00307532	0.0384746	TRUE
Novel00109	2.424	3.98371	-0.701865	0.00307562	0.0384746	TRUE
ENSMUSG00000102526	0.1853	0.482517	-1.39074	0.00308303	0.0385496	TRUE
ENSMUSG00000087476	0	0.137562	-5.56636	0.0030882	0.0386053	TRUE
ENSMUSG00000082079	0.141039	0.371902	-1.39427	0.00308913	0.0386081	TRUE
ENSMUSG00000047485	6.89851	9.16416	-0.417646	0.00309393	0.0386503	TRUE
ENSMUSG00000042340	0.900168	1.50489	-0.743438	0.00309957	0.0387031	TRUE
ENSMUSG00000038497	64.3656	77.3005	-0.279238	0.00310733	0.0387822	TRUE
ENSMUSG00000004473	2.23798	3.40804	-0.640098	0.00312008	0.0389151	TRUE
ENSMUSG00000053465	11.0958	14.8167	-0.426789	0.00312962	0.0390158	TRUE
ENSMUSG00000027187	71.9697	85.6001	-0.257886	0.0031562	0.0393291	TRUE
ENSMUSG00000050761	5.21922	7.4479	-0.545531	0.00316126	0.039379	TRUE
Novel00702	0.710051	1.50619	-1.04453	0.00316164	0.039379	TRUE
Novel00043	0.325652	0.713417	-1.15232	0.00317057	0.0394722	TRUE
ENSMUSG00000062760	20.7576	26.7642	-0.389705	0.00317737	0.0395478	TRUE
ENSMUSG00000022261	62.2176	77.4222	-0.310822	0.00318299	0.0395816	TRUE
ENSMUSG00000022123	1.94141	3.16801	-0.706401	0.0031885	0.039632	TRUE
ENSMUSG00000025091	0	0.0947144	-5.11524	0.00320328	0.0397795	TRUE
ENSMUSG00000104597	15.3099	21.1616	-0.464022	0.00321006	0.0398546	TRUE
ENSMUSG00000024220	56.4264	68.6967	-0.304326	0.00321607	0.0399201	TRUE
ENSMUSG00000097003	2.01262	3.15849	-0.676916	0.00323137	0.0400917	TRUE
ENSMUSG00000000263	107.465	136.382	-0.33923	0.00323649	0.040137	TRUE
ENSMUSG00000038481	56.9929	69.0496	-0.279175	0.00323931	0.0401506	TRUE
ENSMUSG00000103694	0.857358	1.67291	-0.988231	0.00323979	0.0401506	TRUE
ENSMUSG00000029769	96.7679	114.428	-0.253097	0.00324104	0.040157	TRUE
ENSMUSG00000022504	1.16703	1.89334	-0.68777	0.00324767	0.0402208	TRUE
ENSMUSG00000073434	8.97358	13.6079	-0.624922	0.0032559	0.0403136	TRUE
ENSMUSG00000097777	0.965871	1.59956	-0.717956	0.00325983	0.040353	TRUE
ENSMUSG00000107000	4.26787	5.81845	-0.461347	0.00327101	0.0404455	TRUE
ENSMUSG00000029828	0.595996	1.16891	-0.971962	0.00327206	0.0404494	TRUE
ENSMUSG00000114995	4.06874	5.60476	-0.461449	0.00327433	0.0404683	TRUE
ENSMUSG00000063681	0.589691	1.25052	-1.10004	0.00327908	0.0405178	TRUE
Novel00280	0.919583	1.84633	-0.983487	0.00328637	0.0405895	TRUE
ENSMUSG00000090129	12.5386	16.4395	-0.387684	0.0032919	0.0406486	TRUE
ENSMUSG00000048402	7.12119	9.45725	-0.418828	0.00329421	0.0406679	TRUE
ENSMUSG00000055065	396.469	467.943	-0.249392	0.00329725	0.0406962	TRUE
ENSMUSG00000047473	11.2688	14.332	-0.351402	0.00330701	0.0408074	TRUE
ENSMUSG00000097794	4.93921	6.91826	-0.497479	0.00331235	0.0408641	TRUE
ENSMUSG00000114860	0.435541	0.911103	-1.07945	0.00331692	0.0409112	TRUE
ENSMUSG00000087528	1.58258	2.38556	-0.596468	0.00333771	0.0411583	TRUE
ENSMUSG00000020167	39.3321	49.7614	-0.361612	0.00335097	0.0413125	TRUE
ENSMUSG00000013418	0.0553074	0.262013	-2.26166	0.00335548	0.0413494	TRUE
ENSMUSG00000080807	0.0387189	0.192869	-2.24401	0.0033551	0.0413494	TRUE
ENSMUSG00000022935	11.8191	15.6277	-0.423499	0.00336248	0.0414263	TRUE
ENSMUSG00000107355	1.01082	1.64386	-0.717944	0.00337277	0.0415249	TRUE
ENSMUSG00000108657	0.00829425	0.131332	-3.58723	0.00337557	0.0415499	TRUE
ENSMUSG00000025486	47.166	57.7675	-0.29636	0.00337994	0.0415943	TRUE
ENSMUSG00000093394	0.186676	0.446551	-1.23764	0.00339232	0.0417129	TRUE
ENSMUSG00000022622	1.0018	1.73437	-0.799343	0.00341651	0.0419782	TRUE
ENSMUSG00000110129	1.62753	2.45677	-0.607929	0.0034234	0.0420438	TRUE
ENSMUSG00000050199	21.41	26.3228	-0.308747	0.00342749	0.0420846	TRUE
ENSMUSG00000032842	17.3582	22.6275	-0.396089	0.00343717	0.0421785	TRUE
ENSMUSG00000056267	11.5978	15.3343	-0.39924	0.00343746	0.0421785	TRUE
ENSMUSG00000041710	12.3266	16.0504	-0.383132	0.00343856	0.0421825	TRUE
ENSMUSG00000036333	304.343	357.907	-0.235906	0.00344408	0.0422217	TRUE
ENSMUSG00000100680	0.431413	0.844712	-0.95715	0.00344877	0.0422698	TRUE
ENSMUSG00000113104	0.0324889	0.185951	-2.45587	0.00345591	0.0423383	TRUE
ENSMUSG00000063260	5.1922	6.95064	-0.422798	0.00346846	0.0424729	TRUE
ENSMUSG00000036304	0.537211	0.996798	-0.88708	0.00347205	0.0425073	TRUE
ENSMUSG00000036278	25.7627	32.5848	-0.341856	0.00347772	0.0425671	TRUE
ENSMUSG00000037490	2.29814	3.70649	-0.684083	0.00348927	0.0426989	TRUE
ENSMUSG00000079539	0.0152123	0.180409	-3.26511	0.00349144	0.0427159	TRUE
ENSMUSG00000029862	2.03127	2.93237	-0.542153	0.00349457	0.0427445	TRUE
ENSMUSG00000074357	0.171464	0.470094	-1.50298	0.00349873	0.0427859	TRUE
ENSMUSG00000030321	2.96943	4.53461	-0.594259	0.00350856	0.0428965	TRUE
ENSMUSG00000026489	29.381	37.4735	-0.354107	0.00351647	0.0429835	TRUE
ENSMUSG00000115234	0.872496	1.4586	-0.762368	0.00353062	0.0431178	TRUE
ENSMUSG00000085888	0.235066	0.517758	-1.13629	0.00353623	0.0431671	TRUE
ENSMUSG00000112274	0.107862	0.383637	-1.77132	0.00353861	0.0431864	TRUE
ENSMUSG00000074505	46.8082	59.7276	-0.343925	0.00355984	0.0434297	TRUE
ENSMUSG00000040430	75.9032	91.2668	-0.26764	0.00356531	0.0434734	TRUE
ENSMUSG00000097284	1.58946	2.45051	-0.620259	0.00358433	0.043672	TRUE
ENSMUSG00000067879	40.7013	49.607	-0.286336	0.00359032	0.0437098	TRUE
ENSMUSG00000043670	268.303	316.901	-0.256496	0.00359773	0.0437903	TRUE
ENSMUSG00000049100	109.508	129.694	-0.248334	0.00360088	0.0438189	TRUE
Novel00336	1.4933	2.65373	-0.825897	0.00360351	0.0438411	TRUE
ENSMUSG00000063428	10.2475	13.7733	-0.422169	0.0036045	0.0438433	TRUE
ENSMUSG00000028906	101.429	120.437	-0.249136	0.00360829	0.0438699	TRUE
ENSMUSG00000064293	28.8934	36.1217	-0.318057	0.00361746	0.0439618	TRUE
ENSMUSG00000030074	0.748807	1.57128	-1.08893	0.00362052	0.0439891	TRUE
ENSMUSG00000001942	21.2907	27.41	-0.370937	0.00363103	0.0440809	TRUE
ENSMUSG00000026955	3.05941	4.3412	-0.519929	0.0036313	0.0440809	TRUE
ENSMUSG00000113497	0.489509	1.00509	-1.01992	0.00364069	0.0441849	TRUE
ENSMUSG00000060601	74.4834	89.557	-0.273405	0.00365134	0.0443044	TRUE
ENSMUSG00000026842	115.016	138.68	-0.290355	0.00366131	0.0444155	TRUE
ENSMUSG00000022270	46.1694	55.5742	-0.271653	0.00366945	0.0445043	TRUE
ENSMUSG00000032579	10.3514	13.2523	-0.367643	0.00371131	0.044982	TRUE
ENSMUSG00000031482	17.5523	23.0141	-0.388299	0.00373342	0.0452399	TRUE
ENSMUSG00000039713	37.035	46.9527	-0.354753	0.00373708	0.0452742	TRUE
Novel00275	8.37732	11.641	-0.485224	0.00376783	0.045596	TRUE
ENSMUSG00000040174	10.5075	13.49	-0.361833	0.00377215	0.045628	TRUE
ENSMUSG00000039715	21.4202	26.3062	-0.304926	0.00378103	0.0457153	TRUE
Novel00521	0.965183	1.72956	-0.838403	0.00379126	0.0458187	TRUE
ENSMUSG00000061322	3.7846	5.35249	-0.512437	0.00380157	0.0459202	TRUE
ENSMUSG00000044362	1.10619	1.85535	-0.745614	0.00381312	0.046042	TRUE
ENSMUSG00000032118	296.945	354.641	-0.259519	0.00382579	0.0461848	TRUE
ENSMUSG00000029596	14.9088	19.066	-0.369553	0.00383953	0.0463403	TRUE
ENSMUSG00000042804	40.8762	51.8333	-0.363065	0.00384109	0.0463489	TRUE
Novel00470	0.0304246	0.304135	-3.15769	0.00384555	0.0463822	TRUE
ENSMUSG00000048411	0	0.0967787	-5.07534	0.00384801	0.0464017	TRUE
ENSMUSG00000094626	6.31363	8.3042	-0.404229	0.00385003	0.0464139	TRUE
ENSMUSG00000029420	44.9781	56.757	-0.346799	0.00385258	0.0464259	TRUE
ENSMUSG00000025784	6.05735	12.0009	-1.06262	0.00385568	0.0464476	TRUE
ENSMUSG00000025578	8.22737	11.0086	-0.448713	0.00387	0.046605	TRUE
ENSMUSG00000022860	24.636	34.0239	-0.443236	0.00387471	0.0466514	TRUE
ENSMUSG00000041488	20.7814	25.6516	-0.310552	0.00387868	0.0466888	TRUE
ENSMUSG00000047419	1.96488	3.07761	-0.677814	0.00388605	0.0467673	TRUE
ENSMUSG00000007613	21.075	27.3555	-0.388354	0.00389408	0.0468536	TRUE
ENSMUSG00000116238	0.00760616	0.120285	-3.55429	0.00389816	0.0468922	TRUE
ENSMUSG00000056598	7.34655	9.99833	-0.440768	0.00390804	0.0469904	TRUE
ENSMUSG00000113170	0.786113	1.3369	-0.764106	0.00391495	0.0470632	TRUE
ENSMUSG00000106859	0.0387189	0.184575	-2.18421	0.00393323	0.0472412	TRUE
ENSMUSG00000024114	0.0304246	0.175593	-2.43178	0.00393429	0.0472435	TRUE
ENSMUSG00000021596	22.4234	27.7172	-0.315605	0.00393581	0.0472513	TRUE
ENSMUSG00000052917	26.5656	32.9054	-0.307008	0.00395793	0.0474647	TRUE
ENSMUSG00000009185	0.00760616	0.13202	-3.59721	0.00397113	0.0475916	TRUE
ENSMUSG00000026904	90.1378	109.342	-0.277924	0.00397765	0.0476384	TRUE
ENSMUSG00000044676	71.1126	86.9588	-0.293107	0.00399333	0.0478156	TRUE
ENSMUSG00000026202	389.423	459.322	-0.23849	0.00399646	0.0478426	TRUE
ENSMUSG00000024413	109.947	129.917	-0.245427	0.00400628	0.0479075	TRUE
ENSMUSG00000029343	2.93973	4.24431	-0.523193	0.00400538	0.0479075	TRUE
ENSMUSG00000114907	0.253068	0.777633	-1.56158	0.00400617	0.0479075	TRUE
ENSMUSG00000112593	0.0228185	0.153462	-2.57956	0.00401138	0.047958	TRUE
ENSMUSG00000048271	66.934	80.956	-0.295333	0.0040123	0.0479585	TRUE
ENSMUSG00000065432	0.0795021	0.279289	-1.83988	0.0040291	0.0480971	TRUE
ENSMUSG00000092981	3.26401	4.83553	-0.59069	0.00404378	0.0482397	TRUE
ENSMUSG00000015085	9.82521	12.9605	-0.402963	0.00405004	0.0482852	TRUE
ENSMUSG00000060402	17.3681	21.4755	-0.312895	0.00405035	0.0482852	TRUE
ENSMUSG00000028532	29.7718	36.7375	-0.317748	0.00406965	0.048474	TRUE
ENSMUSG00000045594	20.8653	26.2053	-0.338548	0.00407354	0.0485098	TRUE
ENSMUSG00000091786	0.0311127	0.170051	-2.34057	0.00408839	0.0486653	TRUE
ENSMUSG00000083674	1.55354	2.50092	-0.668258	0.00409828	0.0487617	TRUE
ENSMUSG00000044447	49.8054	60.3461	-0.287579	0.00410892	0.048867	TRUE
ENSMUSG00000042268	0.00829425	0.119597	-3.54404	0.00411107	0.0488785	TRUE
ENSMUSG00000105867	33.6003	42.0042	-0.328725	0.00411167	0.0488785	TRUE
ENSMUSG00000063646	47.9444	58.0698	-0.282765	0.00411804	0.0489394	TRUE
ENSMUSG00000032313	10.4647	13.5239	-0.370318	0.00412972	0.0490395	TRUE
ENSMUSG00000113656	0.430724	0.863365	-0.979529	0.00413919	0.0491305	TRUE
ENSMUSG00000026965	130.472	152.579	-0.234549	0.00414198	0.049153	TRUE
ENSMUSG00000031790	86.3064	104.185	-0.293507	0.00414318	0.0491566	TRUE
ENSMUSG00000036144	0.251654	0.657422	-1.43257	0.00415122	0.0492198	TRUE
ENSMUSG00000000560	68.3345	99.3578	-0.549402	0.00415523	0.0492566	TRUE
ENSMUSG00000039860	63.1674	76.9969	-0.301138	0.00415631	0.0492588	TRUE
ENSMUSG00000089854	0.0235066	0.15415	-2.56577	0.00416818	0.0493672	TRUE
ENSMUSG00000030877	0.17907	0.438256	-1.27109	0.00418235	0.0495243	TRUE
ENSMUSG00000063810	7.69995	10.2605	-0.421512	0.00418579	0.0495542	TRUE
ENSMUSG00000025329	0.0615374	0.228111	-1.81746	0.00419621	0.0496666	TRUE
ENSMUSG00000113459	0.501932	1.11853	-1.22363	0.00420367	0.0497336	TRUE
ENSMUSG00000095562	7.39944	17.2127	-1.20469	0.00421654	0.0498534	TRUE
ENSMUSG00000001494	0.0546193	0.217064	-1.95334	0.00423018	0.0499812	TRUE
ENSMUSG00000005237	3.38017	4.91687	-0.526247	0.00423102	0.0499812	TRUE

## Sheet: SCI_Cvssham.DEG_up
GeneID	Readcount_SCI_C	Readcount_sham	log2FoldChange	pval	padj	significant
ENSMUSG00000026822	140.674	1.51035	6.55084	0	0	TRUE
ENSMUSG00000004951	717.897	40.0615	4.14303	6.58972057971563e-315	1.79665436745657e-310	TRUE
Novel00376	301.73	0.432026	9.4351	1.80326e-296	3.27766e-292	TRUE
ENSMUSG00000053113	148.337	2.62954	5.81195	4.35987e-283	5.94349e-279	TRUE
ENSMUSG00000071637	93.7226	3.692	4.66304	2.08558e-273	2.2745e-269	TRUE
ENSMUSG00000037411	102.249	0.548183	7.51	5.95793e-264	5.41467e-260	TRUE
ENSMUSG00000021091	538.317	54.469	3.30922	6.49322e-236	5.05812e-232	TRUE
ENSMUSG00000051439	108.094	3.30225	5.00278	1.08059e-201	7.36542e-198	TRUE
ENSMUSG00000068699	275.92	28.8392	3.24013	1.73043e-201	1.04843e-197	TRUE
ENSMUSG00000026981	16.1638	0.00760616	10.504	8.35609e-197	4.55649e-193	TRUE
ENSMUSG00000022218	33.4898	0.123038	8.06503	1.5393e-190	7.63059e-187	TRUE
ENSMUSG00000058427	21.4822	0.00829425	10.911	8.99511e-183	4.08745e-179	TRUE
ENSMUSG00000028862	60.8075	3.0879	4.28937	4.10434e-181	1.72158e-177	TRUE
ENSMUSG00000046768	99.028	8.76542	3.47584	3.23948e-170	1.26176e-166	TRUE
ENSMUSG00000052837	170.764	17.375	3.28431	7.59341e-169	2.76041e-165	TRUE
ENSMUSG00000046223	45.0479	0.578571	6.27526	2.15386e-162	7.34049e-159	TRUE
ENSMUSG00000026628	26.0867	0.877889	4.88867	5.30459e-161	1.70149e-157	TRUE
ENSMUSG00000049699	11.5233	0.00829425	10.0163	4.99285e-156	1.51253e-152	TRUE
ENSMUSG00000021250	82.6772	7.35644	3.47975	9.41343e-151	2.70161e-147	TRUE
ENSMUSG00000025473	37.0389	2.80444	3.71696	1.27897e-150	3.48704e-147	TRUE
ENSMUSG00000027832	51.0436	1.70609	4.87439	7.56541e-150	1.96445e-146	TRUE
ENSMUSG00000053175	29.6158	0.823307	5.14635	2.35098e-148	5.82711e-145	TRUE
ENSMUSG00000032501	93.0795	9.56508	3.26973	2.65655e-146	6.29822e-143	TRUE
ENSMUSG00000029321	9.88602	0.00829425	9.79514	1.74014e-142	3.95366e-139	TRUE
ENSMUSG00000038418	138.201	21.9203	2.64007	8.94897e-142	1.95191e-138	TRUE
ENSMUSG00000035673	178.807	27.801	2.66354	2.31639e-137	4.85809e-134	TRUE
ENSMUSG00000028001	20.6175	0	12.7597	4.08856e-133	8.25722e-130	TRUE
ENSMUSG00000029379	9.90544	0	11.6899	1.29138e-130	2.51491e-127	TRUE
ENSMUSG00000005413	85.3575	6.53726	3.704	5.67826e-129	1.06769e-125	TRUE
ENSMUSG00000022146	59.4517	2.97808	4.27694	1.28718e-126	2.33962e-123	TRUE
ENSMUSG00000023067	327.202	36.493	3.15062	4.86694e-126	8.56094e-123	TRUE
ENSMUSG00000047884	17.5628	0.187327	6.53266	1.84473e-123	3.14347e-120	TRUE
ENSMUSG00000029380	16.8659	0.00760616	10.5535	5.89022e-123	9.73296e-120	TRUE
ENSMUSG00000027800	147.047	13.8314	3.40028	6.63264e-122	1.06374e-118	TRUE
ENSMUSG00000030748	53.33	7.10352	2.88879	4.61308e-121	7.18705e-118	TRUE
ENSMUSG00000112023	19.4987	0.325577	5.89228	1.2088e-120	1.83097e-117	TRUE
ENSMUSG00000038067	9.11385	0.033177	8.00203	2.48016e-120	3.65516e-117	TRUE
ENSMUSG00000005087	95.7544	12.8148	2.8792	1.41944e-118	2.03687e-115	TRUE
ENSMUSG00000001131	56.0848	1.33625	5.34978	9.61907e-118	1.34492e-114	TRUE
ENSMUSG00000050370	8.9797	0.105761	6.37112	8.20776e-117	1.1189e-113	TRUE
ENSMUSG00000048572	29.896	2.81965	3.3979	8.94478e-116	1.18963e-112	TRUE
ENSMUSG00000031765	1156.4	212.416	2.42476	3.94029e-113	5.11572e-110	TRUE
ENSMUSG00000042622	44.9008	3.42249	3.69124	4.79906e-112	6.08576e-109	TRUE
ENSMUSG00000025746	8.53452	0.0311127	7.90405	7.72051e-111	9.568e-108	TRUE
ENSMUSG00000052397	165.747	30.447	2.42786	8.84261e-111	1.07151e-107	TRUE
ENSMUSG00000037095	19.3352	1.51314	3.68033	6.25844e-109	7.41884e-106	TRUE
ENSMUSG00000021453	123.469	24.3167	2.33668	5.43626e-108	6.30711e-105	TRUE
ENSMUSG00000026072	33.0993	3.6623	3.1679	9.06489e-107	1.02979e-103	TRUE
ENSMUSG00000029135	83.4646	9.20781	3.15072	1.71951e-105	1.91353e-102	TRUE
ENSMUSG00000056501	46.0124	5.14991	3.1503	3.03873e-104	3.31398e-101	TRUE
ENSMUSG00000018930	7.27824	0.0304246	7.6747	3.03227e-103	3.24209e-100	TRUE
ENSMUSG00000024222	139.598	24.1582	2.50257	2.23684e-101	2.34563e-98	TRUE
ENSMUSG00000035385	24.1197	0.237781	6.66101	2.86749e-101	2.95021e-98	TRUE
ENSMUSG00000002289	26.4861	1.75585	3.88495	4.9117e-100	4.95981e-97	TRUE
ENSMUSG00000024066	31.9992	3.42597	3.19842	2.68365e-99	2.66067e-96	TRUE
ENSMUSG00000031762	28.7237	3.83514	2.89743	7.12123e-98	6.93417e-95	TRUE
ENSMUSG00000000555	45.7111	1.86643	4.59277	3.46215e-97	3.31207e-94	TRUE
ENSMUSG00000027398	27.5859	0.105073	7.97019	6.26814e-96	5.89303e-93	TRUE
ENSMUSG00000044786	45.1316	4.61904	3.27747	9.76356e-95	9.02368e-92	TRUE
ENSMUSG00000004891	82.666	10.2012	2.98408	2.52645e-92	2.29608e-89	TRUE
ENSMUSG00000028364	69.5067	7.39516	3.21516	1.75444e-91	1.56832e-88	TRUE
ENSMUSG00000061878	52.3168	7.91712	2.70799	7.28924e-90	6.41089e-87	TRUE
ENSMUSG00000022094	150.371	36.8212	2.01427	7.64185e-87	6.61432e-84	TRUE
ENSMUSG00000067586	33.4451	4.08129	3.01057	4.23306e-85	3.60663e-82	TRUE
ENSMUSG00000026580	9.29594	0	11.6016	1.71803e-84	1.44127e-81	TRUE
ENSMUSG00000035352	13.4166	0.266141	5.62719	1.07799e-83	8.9063e-81	TRUE
ENSMUSG00000001473	73.8524	15.7851	2.20898	5.72436e-82	4.65886e-79	TRUE
ENSMUSG00000023905	95.31	21.9716	2.11621	5.87776e-82	4.71336e-79	TRUE
ENSMUSG00000015312	64.1623	16.4956	1.95303	4.20401e-81	3.32232e-78	TRUE
ENSMUSG00000047798	16.4315	0.871696	4.20983	5.39423e-81	4.20203e-78	TRUE
ENSMUSG00000030022	38.6885	8.19225	2.22582	1.60272e-80	1.23091e-77	TRUE
ENSMUSG00000044258	12.9696	1.2097	3.4175	6.72316e-80	5.09177e-77	TRUE
ENSMUSG00000028195	88.4883	5.26607	4.06179	9.41626e-80	7.03369e-77	TRUE
ENSMUSG00000030341	93.8411	19.6167	2.24815	1.73655e-79	1.27963e-76	TRUE
ENSMUSG00000074151	11.6456	1.07978	3.41323	1.23856e-77	9.00499e-75	TRUE
ENSMUSG00000032487	48.3753	0.67057	6.10339	2.13122e-77	1.52912e-74	TRUE
ENSMUSG00000022346	30.1631	4.24305	2.80819	3.1403e-77	2.22386e-74	TRUE
ENSMUSG00000049130	19.7869	1.14472	4.10789	4.26713e-77	2.98311e-74	TRUE
ENSMUSG00000004040	307.136	100.06	1.60591	8.65308e-77	5.97271e-74	TRUE
ENSMUSG00000045502	5.33404	0.0553074	6.4689	1.10675e-76	7.54374e-74	TRUE
ENSMUSG00000037225	50.8781	9.62734	2.39201	2.87704e-76	1.93682e-73	TRUE
ENSMUSG00000035373	9.81511	0.121661	6.28977	6.18593e-76	4.11357e-73	TRUE
ENSMUSG00000037820	90.8742	9.33505	3.25283	8.58705e-76	5.64149e-73	TRUE
ENSMUSG00000020077	71.3244	6.14479	3.49958	2.45419e-75	1.59315e-72	TRUE
ENSMUSG00000071713	16.9703	0.884844	4.22811	3.65044e-75	2.34182e-72	TRUE
ENSMUSG00000041134	14.4078	1.04247	3.75293	5.65833e-75	3.58771e-72	TRUE
ENSMUSG00000019122	35.1916	1.53191	4.48042	1.94711e-74	1.22039e-71	TRUE
ENSMUSG00000025915	79.1258	14.739	2.42625	2.46066e-74	1.52474e-71	TRUE
ENSMUSG00000026535	4.90951	0	10.6744	1.26418e-73	7.74542e-71	TRUE
ENSMUSG00000033107	14.2043	0.584075	4.63136	2.27573e-73	1.37881e-70	TRUE
Novel00146	18.7009	0.0490774	8.47675	3.14419e-73	1.88406e-70	TRUE
ENSMUSG00000032515	47.8533	8.07062	2.55018	6.79857e-72	4.02956e-69	TRUE
ENSMUSG00000025044	12.3615	0.407869	4.87751	1.07278e-71	6.29009e-69	TRUE
ENSMUSG00000024912	29.2841	5.03868	2.51917	2.37965e-71	1.38043e-68	TRUE
ENSMUSG00000020717	46.0789	10.0427	2.19218	1.82167e-69	1.04562e-66	TRUE
ENSMUSG00000058755	11.6067	0.072584	7.24019	2.68569e-69	1.5255e-66	TRUE
ENSMUSG00000028967	196.892	61.073	1.68675	2.98731e-69	1.67933e-66	TRUE
ENSMUSG00000028270	22.0581	2.45402	3.14912	4.81273e-69	2.67789e-66	TRUE
ENSMUSG00000055320	72.425	20.8533	1.79621	2.26615e-68	1.24819e-65	TRUE
ENSMUSG00000031465	17.5849	1.01686	4.08554	6.96945e-68	3.80037e-65	TRUE
ENSMUSG00000032802	383.349	138.12	1.4642	2.04584e-67	1.10453e-64	TRUE
ENSMUSG00000001627	59.3769	16.6573	1.83284	1.05758e-66	5.65378e-64	TRUE
ENSMUSG00000030144	7.19958	0.0165885	8.53534	1.49347e-66	7.90652e-64	TRUE
ENSMUSG00000030413	30.2829	4.80499	2.64579	3.04245e-66	1.59521e-63	TRUE
ENSMUSG00000021360	27.9167	5.22731	2.41038	2.16107e-65	1.12229e-62	TRUE
ENSMUSG00000018476	149.364	46.3956	1.66795	2.12269e-63	1.09197e-60	TRUE
Novel00493	145.764	1.41162	6.62388	1.59529e-62	8.12989e-60	TRUE
ENSMUSG00000028480	32.6758	6.61608	2.29683	3.26171e-62	1.64683e-59	TRUE
ENSMUSG00000035778	24.2201	3.28008	2.86813	4.22067e-62	2.11146e-59	TRUE
ENSMUSG00000040511	21.6265	4.23265	2.33586	1.68577e-61	8.35668e-59	TRUE
ENSMUSG00000034640	42.7185	10.2749	2.05302	2.34794e-61	1.15343e-58	TRUE
ENSMUSG00000037447	52.7123	12.2002	2.09581	4.21021e-61	2.04981e-58	TRUE
ENSMUSG00000075602	77.9942	13.7426	2.47242	5.24424e-61	2.53065e-58	TRUE
ENSMUSG00000000078	75.6929	22.0647	1.76215	9.62345e-61	4.60313e-58	TRUE
ENSMUSG00000071714	5.61126	0.394033	3.80088	9.7574e-61	4.62662e-58	TRUE
ENSMUSG00000002897	57.1433	13.4833	2.0617	1.3351e-60	6.27599e-58	TRUE
ENSMUSG00000012428	15.862	0.831638	4.20087	1.41623e-60	6.60049e-58	TRUE
ENSMUSG00000040552	11.2908	1.56849	2.83963	3.74315e-60	1.72975e-57	TRUE
ENSMUSG00000022893	160.619	30.6116	2.36312	5.45615e-60	2.50015e-57	TRUE
ENSMUSG00000035356	28.5326	5.93863	2.26007	3.78722e-59	1.72095e-56	TRUE
ENSMUSG00000026180	9.2925	0.0822544	6.77551	1.43691e-58	6.47547e-56	TRUE
ENSMUSG00000002831	94.7017	5.48763	4.04578	4.74223e-58	2.11958e-55	TRUE
ENSMUSG00000069833	229.197	40.1522	2.48033	6.81162e-58	3.01976e-55	TRUE
ENSMUSG00000030681	63.169	17.8348	1.80836	2.03992e-57	8.97057e-55	TRUE
ENSMUSG00000034765	24.3072	2.58952	3.20367	4.20246e-57	1.83325e-54	TRUE
Novel00402	3.57793	0.0801902	5.40793	6.40437e-57	2.77162e-54	TRUE
ENSMUSG00000046186	24.591	3.43362	2.80599	1.34056e-56	5.75586e-54	TRUE
ENSMUSG00000013076	127.328	49.3536	1.36041	4.05592e-56	1.72785e-53	TRUE
ENSMUSG00000033685	103.484	36.0435	1.5075	1.52019e-55	6.42591e-53	TRUE
ENSMUSG00000022237	10.973	1.4427	2.90321	1.66994e-55	7.00463e-53	TRUE
ENSMUSG00000112148	8.97373	0.370526	4.55972	2.27363e-55	9.46402e-53	TRUE
ENSMUSG00000031803	5.38232	0.275124	4.27544	3.44711e-55	1.424e-52	TRUE
ENSMUSG00000017009	296.896	113.223	1.38209	4.8567e-55	1.99121e-52	TRUE
ENSMUSG00000032280	151.343	56.8999	1.3975	1.06297e-54	4.32559e-52	TRUE
ENSMUSG00000024679	11.5178	0.878614	3.68272	1.44858e-54	5.85109e-52	TRUE
ENSMUSG00000030208	79.7992	8.60134	3.20324	1.55746e-54	6.24462e-52	TRUE
ENSMUSG00000000982	8.52294	0.195622	5.43499	4.50297e-54	1.79228e-51	TRUE
ENSMUSG00000020641	9.48775	0.776982	3.59168	5.91317e-54	2.31971e-51	TRUE
ENSMUSG00000027947	23.3296	5.18802	2.15164	5.91177e-54	2.31971e-51	TRUE
ENSMUSG00000024998	138.165	54.8027	1.33043	1.12358e-53	4.37626e-51	TRUE
ENSMUSG00000003545	19.133	2.49897	2.91565	1.54236e-53	5.96477e-51	TRUE
ENSMUSG00000053560	26.8963	4.11306	2.69169	1.96493e-53	7.54546e-51	TRUE
ENSMUSG00000018143	86.9946	22.0047	1.95988	2.71899e-53	1.03681e-50	TRUE
ENSMUSG00000021025	69.4834	17.153	2.00971	3.17756e-53	1.20326e-50	TRUE
ENSMUSG00000015134	13.1323	1.29401	3.35417	4.42639e-53	1.6646e-50	TRUE
ENSMUSG00000026547	60.7225	9.95654	2.57036	4.93279e-52	1.84233e-49	TRUE
ENSMUSG00000007946	5.30705	0.509464	3.36492	4.97343e-52	1.84487e-49	TRUE
ENSMUSG00000052942	15.225	3.0934	2.29166	6.38042e-52	2.3508e-49	TRUE
ENSMUSG00000079018	84.8696	22.0722	1.93244	7.00256e-52	2.5627e-49	TRUE
ENSMUSG00000022951	138.979	54.3485	1.34834	7.39881e-52	2.68966e-49	TRUE
ENSMUSG00000059498	30.5156	5.67466	2.40663	9.54444e-52	3.44668e-49	TRUE
ENSMUSG00000022144	5.16823	0.0815663	5.92953	4.22034e-51	1.51402e-48	TRUE
ENSMUSG00000021676	13.9126	2.16089	2.67531	6.33566e-51	2.25802e-48	TRUE
ENSMUSG00000074743	106.962	7.27158	3.83405	6.53608e-51	2.31432e-48	TRUE
ENSMUSG00000040026	8.57082	0.039407	7.60309	7.49939e-51	2.63828e-48	TRUE
ENSMUSG00000031871	46.7956	7.84125	2.53852	2.05401e-50	7.17967e-48	TRUE
ENSMUSG00000022912	69.3235	19.8828	1.79606	4.23109e-50	1.46954e-47	TRUE
ENSMUSG00000030111	196.555	63.9658	1.59881	8.09885e-50	2.79508e-47	TRUE
ENSMUSG00000026728	287.766	67.3985	2.06505	1.03982e-49	3.56606e-47	TRUE
ENSMUSG00000039997	5.01523	0.453469	3.45512	1.4055e-49	4.79002e-47	TRUE
ENSMUSG00000026582	9.71022	0.0774378	6.81528	1.78585e-49	6.0485e-47	TRUE
ENSMUSG00000025511	56.2646	16.0106	1.79565	2.33225e-49	7.85031e-47	TRUE
ENSMUSG00000031502	104.171	30.9355	1.7218	3.67823e-48	1.23049e-45	TRUE
ENSMUSG00000020806	6.30335	0.665716	3.20931	6.67875e-48	2.22064e-45	TRUE
ENSMUSG00000039232	8.34448	0.37882	4.41925	9.35538e-48	3.09175e-45	TRUE
ENSMUSG00000064147	8.01104	0.515006	3.92422	2.5142e-47	8.25884e-45	TRUE
ENSMUSG00000070407	25.9802	6.54219	1.97545	3.33859e-47	1.09012e-44	TRUE
ENSMUSG00000005686	69.685	25.7726	1.42124	7.10873e-47	2.30733e-44	TRUE
ENSMUSG00000027907	30.9577	5.38639	2.49939	9.67762e-47	3.12255e-44	TRUE
ENSMUSG00000031444	2.21661	0	9.53529	1.26268e-46	4.05014e-44	TRUE
ENSMUSG00000040152	143.656	14.2863	3.27646	1.49676e-46	4.77293e-44	TRUE
ENSMUSG00000029648	82.8794	19.1064	2.08326	2.04285e-46	6.47644e-44	TRUE
ENSMUSG00000105987	29.9778	7.85081	1.91579	2.91781e-46	9.19683e-44	TRUE
ENSMUSG00000022126	4.83142	0.0829425	5.83936	3.73898e-46	1.17174e-43	TRUE
ENSMUSG00000058056	40.8453	13.8144	1.55171	4.21226e-46	1.31252e-43	TRUE
ENSMUSG00000022651	8.35136	0.634566	3.71105	4.98132e-46	1.54333e-43	TRUE
ENSMUSG00000024486	59.1078	16.8725	1.79314	7.87808e-46	2.42703e-43	TRUE
ENSMUSG00000025161	22.8429	3.06791	2.85959	1.69839e-45	5.20291e-43	TRUE
ENSMUSG00000050335	20.1912	2.56051	2.94669	1.72444e-45	5.25319e-43	TRUE
ENSMUSG00000030787	32.7299	1.60931	4.3102	4.10479e-45	1.2435e-42	TRUE
ENSMUSG00000046167	13.905	2.57843	2.41323	6.67523e-45	2.01101e-42	TRUE
ENSMUSG00000020423	37.7676	6.07546	2.63328	9.32913e-45	2.7951e-42	TRUE
ENSMUSG00000066687	63.311	19.406	1.69877	1.26147e-44	3.75883e-42	TRUE
ENSMUSG00000090698	17.9009	3.08022	2.54096	3.03524e-44	8.99502e-42	TRUE
ENSMUSG00000023019	473.358	197.653	1.2474	3.21438e-44	9.47443e-42	TRUE
ENSMUSG00000078853	13.3271	3.12796	2.08689	1.09898e-43	3.22186e-41	TRUE
ENSMUSG00000035929	16.4803	3.19167	2.33831	1.29827e-43	3.78574e-41	TRUE
ENSMUSG00000020075	91.1526	35.0032	1.36549	2.93761e-43	8.52048e-41	TRUE
ENSMUSG00000042608	98.2736	33.0862	1.55782	4.25487e-43	1.22113e-40	TRUE
ENSMUSG00000082361	11.5934	1.32027	3.14522	4.48829e-43	1.28137e-40	TRUE
ENSMUSG00000027435	23.3536	3.6514	2.63243	7.58516e-43	2.15422e-40	TRUE
ENSMUSG00000090958	20.4842	2.03094	3.31292	4.76625e-42	1.34663e-39	TRUE
ENSMUSG00000029622	111.3	31.4042	1.79066	5.70254e-42	1.60285e-39	TRUE
ENSMUSG00000029641	6.4249	0.893789	2.85106	7.34853e-42	2.05491e-39	TRUE
ENSMUSG00000021367	7.54981	1.06388	2.8114	7.89665e-42	2.19692e-39	TRUE
ENSMUSG00000030142	3.35876	0.0165885	7.43506	8.3278e-42	2.30511e-39	TRUE
ENSMUSG00000000628	19.4711	3.26693	2.56262	8.42365e-42	2.31986e-39	TRUE
ENSMUSG00000019577	41.2609	9.92857	2.06065	2.7971e-41	7.62616e-39	TRUE
ENSMUSG00000057465	6.91069	0.121661	5.78942	7.65172e-41	2.07582e-38	TRUE
ENSMUSG00000025608	67.1489	11.8556	2.46104	1.1012e-40	2.97263e-38	TRUE
ENSMUSG00000022150	41.7941	10.2572	2.00005	1.60784e-40	4.3189e-38	TRUE
ENSMUSG00000024235	6.02341	0.747933	3.00894	1.83168e-40	4.89607e-38	TRUE
ENSMUSG00000039501	151.209	49.9579	1.58999	2.05091e-40	5.45533e-38	TRUE
ENSMUSG00000087006	71.6991	22.2114	1.67661	2.24051e-40	5.93071e-38	TRUE
ENSMUSG00000029313	79.8344	32.2974	1.29663	2.30034e-40	6.05968e-38	TRUE
ENSMUSG00000034394	34.106	0.66778	5.61775	4.11619e-40	1.07909e-37	TRUE
ENSMUSG00000043613	7.85484	0.00829425	9.46988	5.62573e-40	1.46778e-37	TRUE
ENSMUSG00000014444	18.821	4.12685	2.17581	6.90353e-40	1.79258e-37	TRUE
ENSMUSG00000030905	4.80016	0.546082	3.14091	7.99246e-40	2.0655e-37	TRUE
ENSMUSG00000041324	57.1047	11.4195	2.3244	8.93184e-40	2.29738e-37	TRUE
ENSMUSG00000025492	74.4457	18.3754	1.99009	1.49909e-39	3.83775e-37	TRUE
ENSMUSG00000034612	98.7616	42.364	1.21857	1.58829e-39	4.0471e-37	TRUE
ENSMUSG00000039167	23.8995	6.25331	1.90963	2.03681e-39	5.16583e-37	TRUE
ENSMUSG00000025591	49.2167	13.9352	1.81966	3.88503e-39	9.80772e-37	TRUE
ENSMUSG00000026073	8.18747	0.465241	4.08311	5.48106e-39	1.37731e-36	TRUE
ENSMUSG00000026656	23.2908	3.49504	2.72358	6.0624e-39	1.51641e-36	TRUE
ENSMUSG00000002325	34.1523	9.34403	1.84665	1.58994e-38	3.9588e-36	TRUE
ENSMUSG00000026832	3.39687	0.0573717	5.81849	1.67366e-38	4.14831e-36	TRUE
ENSMUSG00000011179	253.789	104.814	1.2731	2.13528e-38	5.26855e-36	TRUE
ENSMUSG00000020363	17.7467	3.21785	2.44169	2.17502e-38	5.34243e-36	TRUE
ENSMUSG00000026177	10.9142	2.44985	2.14289	2.68156e-38	6.55706e-36	TRUE
ENSMUSG00000079597	1.69045	0.00829425	7.25065	3.4096e-38	8.30008e-36	TRUE
ENSMUSG00000003541	38.3796	8.58001	2.14479	4.16653e-38	1.00976e-35	TRUE
ENSMUSG00000108604	3.49067	0.118221	4.79368	4.34136e-38	1.04748e-35	TRUE
ENSMUSG00000006445	13.9218	1.45653	3.21329	5.43805e-38	1.30631e-35	TRUE
ENSMUSG00000040274	10.6708	1.56501	2.76055	8.27178e-38	1.9783e-35	TRUE
ENSMUSG00000022367	2.89895	0.210146	3.7554	1.34454e-37	3.20159e-35	TRUE
ENSMUSG00000020388	41.3257	13.0972	1.65914	1.48229e-37	3.51424e-35	TRUE
ENSMUSG00000042677	6.89369	1.1938	2.52792	2.58938e-37	6.11239e-35	TRUE
ENSMUSG00000022443	180.331	80.7663	1.14621	6.03638e-37	1.41878e-34	TRUE
ENSMUSG00000024903	2.36446	0.0497655	5.5193	6.86022e-37	1.59864e-34	TRUE
ENSMUSG00000063234	3.7729	0.349084	3.42091	6.84055e-37	1.59864e-34	TRUE
ENSMUSG00000034855	7.1189	0.189429	5.15988	1.07355e-36	2.49104e-34	TRUE
ENSMUSG00000030921	10.6569	1.603	2.73868	1.64966e-36	3.81162e-34	TRUE
ENSMUSG00000033538	3.78742	0.436192	3.09751	2.21528e-36	5.0755e-34	TRUE
ENSMUSG00000031207	207.533	92.5707	1.15819	2.28532e-36	5.21407e-34	TRUE
ENSMUSG00000007041	39.9308	9.62868	2.03135	2.45667e-36	5.58166e-34	TRUE
Novel00672	2.18061	0.0649778	5.01162	2.57229e-36	5.8201e-34	TRUE
ENSMUSG00000022372	11.2211	1.56704	2.85288	3.34082e-36	7.52776e-34	TRUE
ENSMUSG00000022836	34.6951	11.1211	1.63712	3.41905e-36	7.67231e-34	TRUE
ENSMUSG00000066363	3.63385	0.045637	6.10523	3.48084e-36	7.77896e-34	TRUE
ENSMUSG00000018927	23.9711	2.24663	3.39038	3.60141e-36	8.01556e-34	TRUE
ENSMUSG00000027580	14.8253	3.50681	2.06121	1.13945e-35	2.52574e-33	TRUE
ENSMUSG00000028645	306.367	131.549	1.20073	2.76499e-35	6.10414e-33	TRUE
ENSMUSG00000038612	258.223	97.7013	1.38564	4.84224e-35	1.06469e-32	TRUE
ENSMUSG00000029561	12.9336	3.90287	1.72382	5.57765e-35	1.22146e-32	TRUE
ENSMUSG00000037458	240.135	114.02	1.07454	5.8921e-35	1.28516e-32	TRUE
ENSMUSG00000037580	10.3571	1.44342	2.79829	7.41703e-35	1.61133e-32	TRUE
ENSMUSG00000030168	231.074	103.059	1.15401	1.09383e-34	2.36688e-32	TRUE
ENSMUSG00000056708	55.7255	17.9515	1.62046	1.37284e-34	2.95888e-32	TRUE
ENSMUSG00000025491	16.7401	3.47845	2.25017	1.39069e-34	2.98554e-32	TRUE
ENSMUSG00000042406	166.13	79.5676	1.05312	1.47625e-34	3.1568e-32	TRUE
ENSMUSG00000008384	18.7104	4.54439	2.02328	1.73879e-34	3.7037e-32	TRUE
ENSMUSG00000052310	87.1939	36.5088	1.23983	1.90891e-34	4.05024e-32	TRUE
ENSMUSG00000000204	13.8298	0.131332	6.68553	2.69373e-34	5.69327e-32	TRUE
ENSMUSG00000038059	48.0365	14.5956	1.69482	2.83925e-34	5.97766e-32	TRUE
ENSMUSG00000069874	13.7811	2.93031	2.21713	4.8273e-34	1.01242e-31	TRUE
ENSMUSG00000038042	100.742	44.8573	1.15247	5.36565e-34	1.12101e-31	TRUE
ENSMUSG00000079012	1.37168	0	8.8463	5.60266e-34	1.16606e-31	TRUE
ENSMUSG00000067219	2.98124	0.123038	4.57388	5.71858e-34	1.18566e-31	TRUE
ENSMUSG00000074896	30.2677	8.39058	1.8476	7.64195e-34	1.57844e-31	TRUE
ENSMUSG00000022220	10.1268	1.8167	2.45024	1.49688e-33	3.08013e-31	TRUE
ENSMUSG00000023249	35.5513	14.1571	1.32696	1.81883e-33	3.72854e-31	TRUE
ENSMUSG00000015568	31.1565	7.72414	2.0205	1.8636e-33	3.80601e-31	TRUE
ENSMUSG00000001946	18.0189	5.73135	1.6353	2.27008e-33	4.61886e-31	TRUE
ENSMUSG00000050105	17.8828	3.11622	2.51555	2.31386e-33	4.69044e-31	TRUE
ENSMUSG00000024737	12.971	2.20382	2.52367	3.47392e-33	7.01591e-31	TRUE
ENSMUSG00000063229	236.457	105.045	1.16787	3.95939e-33	7.96684e-31	TRUE
ENSMUSG00000022015	1.41529	0	8.88828	4.3397e-33	8.69998e-31	TRUE
ENSMUSG00000022246	21.05	5.32	1.96603	6.00826e-33	1.20009e-30	TRUE
ENSMUSG00000034422	10.5109	1.95491	2.40669	6.5854e-33	1.31057e-30	TRUE
ENSMUSG00000046722	104.472	48.3591	1.10009	6.63973e-33	1.31657e-30	TRUE
ENSMUSG00000030554	244.537	104.611	1.21577	6.88477e-33	1.36022e-30	TRUE
ENSMUSG00000032231	122.989	42.9526	1.49891	9.65086e-33	1.89983e-30	TRUE
ENSMUSG00000021133	82.2697	37.6664	1.12046	1.48685e-32	2.91642e-30	TRUE
ENSMUSG00000040740	23.6657	5.20514	2.18752	1.85275e-32	3.62111e-30	TRUE
ENSMUSG00000034957	68.2125	21.2081	1.67549	2.54509e-32	4.95648e-30	TRUE
ENSMUSG00000037686	27.0943	4.83068	2.45905	2.78545e-32	5.3861e-30	TRUE
ENSMUSG00000025804	9.34773	0.41196	4.53642	3.2461e-32	6.25465e-30	TRUE
ENSMUSG00000038007	24.6961	6.21941	1.97784	3.50483e-32	6.72939e-30	TRUE
ENSMUSG00000024778	8.37881	1.90515	2.11964	3.84367e-32	7.35409e-30	TRUE
ENSMUSG00000034936	76.97	13.6857	2.49136	4.79835e-32	9.14857e-30	TRUE
ENSMUSG00000020676	7.50103	0.585526	3.63045	6.75215e-32	1.28289e-29	TRUE
ENSMUSG00000031799	69.0578	25.6074	1.41335	7.92696e-32	1.50087e-29	TRUE
ENSMUSG00000074364	34.1872	8.21029	2.02642	8.29047e-32	1.56426e-29	TRUE
ENSMUSG00000028776	20.5682	2.81285	2.82745	8.782e-32	1.65129e-29	TRUE
ENSMUSG00000105504	7.94193	1.86991	2.06296	1.44576e-31	2.69064e-29	TRUE
ENSMUSG00000019997	35.9059	7.18914	2.30278	2.1279e-31	3.94668e-29	TRUE
ENSMUSG00000041959	88.3938	37.9643	1.21064	2.4431e-31	4.51592e-29	TRUE
ENSMUSG00000032508	16.2643	4.5713	1.82632	5.97851e-31	1.10136e-28	TRUE
ENSMUSG00000035783	15.5431	2.88887	2.38837	6.34831e-31	1.16555e-28	TRUE
ENSMUSG00000030353	3.90774	0.214274	4.19673	6.79395e-31	1.24318e-28	TRUE
ENSMUSG00000056749	21.6258	7.31161	1.54915	1.12015e-30	2.04283e-28	TRUE
ENSMUSG00000026068	3.12721	0.105073	4.83199	1.32575e-30	2.40973e-28	TRUE
ENSMUSG00000090877	9.86393	2.51273	1.97226	1.64914e-30	2.97769e-28	TRUE
ENSMUSG00000079014	1.90541	0.0414713	5.45086	1.67263e-30	3.01013e-28	TRUE
ENSMUSG00000021750	281.854	125.246	1.16263	1.69684e-30	3.04365e-28	TRUE
ENSMUSG00000006301	145.993	74.1837	0.972706	1.71244e-30	3.05156e-28	TRUE
ENSMUSG00000019987	6.34631	0.266829	4.55566	1.7078e-30	3.05156e-28	TRUE
ENSMUSG00000005057	29.6528	10.8232	1.44598	2.14123e-30	3.80323e-28	TRUE
ENSMUSG00000039680	37.7094	14.7607	1.33775	2.15789e-30	3.82038e-28	TRUE
ENSMUSG00000044562	21.8649	5.86764	1.8623	2.99225e-30	5.28041e-28	TRUE
ENSMUSG00000030560	26.0669	8.77082	1.5582	3.06477e-30	5.39094e-28	TRUE
ENSMUSG00000071341	5.83647	1.07699	2.43361	4.46405e-30	7.82701e-28	TRUE
Novel00453	61.641	0.754126	6.35031	4.95458e-30	8.65924e-28	TRUE
Novel00353	1.54108	0	9.00267	6.27898e-30	1.09389e-27	TRUE
ENSMUSG00000073490	3.38491	0.203228	4.03506	6.37651e-30	1.10734e-27	TRUE
ENSMUSG00000038587	336.123	178.456	0.909629	6.98487e-30	1.20914e-27	TRUE
ENSMUSG00000018932	30.7381	12.2499	1.31708	8.20328e-30	1.41556e-27	TRUE
ENSMUSG00000055148	24.5013	4.97095	2.27379	9.3667e-30	1.61122e-27	TRUE
ENSMUSG00000037321	14.5914	4.84991	1.58584	1.22048e-29	2.09282e-27	TRUE
ENSMUSG00000028771	47.0543	19.2464	1.27466	1.25794e-29	2.15028e-27	TRUE
ENSMUSG00000002459	25.8162	9.15029	1.48634	1.42306e-29	2.42493e-27	TRUE
ENSMUSG00000031722	11.0253	0.564046	4.29709	2.05024e-29	3.48279e-27	TRUE
ENSMUSG00000034459	14.9404	2.51266	2.59509	2.20244e-29	3.72971e-27	TRUE
ENSMUSG00000030339	36.4136	13.399	1.42283	2.22938e-29	3.76364e-27	TRUE
ENSMUSG00000022534	1.68357	0.0165885	6.46039	2.50624e-29	4.21799e-27	TRUE
ENSMUSG00000041378	47.6364	15.8622	1.55511	3.18957e-29	5.35151e-27	TRUE
ENSMUSG00000014813	8.58429	1.74886	2.29703	3.39684e-29	5.68178e-27	TRUE
ENSMUSG00000049892	9.9836	2.80307	1.82364	3.64874e-29	6.08448e-27	TRUE
ENSMUSG00000027360	17.2518	2.53207	2.75845	3.6624e-29	6.08864e-27	TRUE
ENSMUSG00000085609	3.199	0.445863	2.82943	5.3144e-29	8.80818e-27	TRUE
ENSMUSG00000060591	22.6058	4.78565	2.2153	5.38086e-29	8.89131e-27	TRUE
ENSMUSG00000015053	14.0563	4.17876	1.73568	5.42801e-29	8.94211e-27	TRUE
ENSMUSG00000089774	77.0915	31.1699	1.29741	6.47066e-29	1.06277e-26	TRUE
ENSMUSG00000024810	327.995	123.064	1.43213	8.6014e-29	1.40427e-26	TRUE
ENSMUSG00000053110	42.4951	17.3057	1.2946	9.56137e-29	1.55633e-26	TRUE
ENSMUSG00000059796	321.194	160.541	0.991137	1.03398e-28	1.67804e-26	TRUE
ENSMUSG00000026581	5.8128	0.120285	5.51767	1.11679e-28	1.80704e-26	TRUE
ENSMUSG00000037552	18.256	6.34657	1.50585	1.23506e-28	1.9925e-26	TRUE
ENSMUSG00000102187	1.23132	0	8.68512	1.45473e-28	2.33996e-26	TRUE
ENSMUSG00000097971	171.254	38.7777	2.08463	1.5999e-28	2.56592e-26	TRUE
ENSMUSG00000021904	19.9212	4.67312	2.05326	1.65567e-28	2.64756e-26	TRUE
ENSMUSG00000073489	4.91842	0.215688	4.44151	1.74042e-28	2.77496e-26	TRUE
ENSMUSG00000038224	1.6794	0.0235066	5.94394	2.27292e-28	3.61342e-26	TRUE
ENSMUSG00000032000	7.21185	1.78899	2.00386	2.29569e-28	3.639e-26	TRUE
ENSMUSG00000074115	5.20767	0.211522	4.61517	2.3338e-28	3.68868e-26	TRUE
ENSMUSG00000028063	115.712	52.433	1.12284	2.82403e-28	4.45062e-26	TRUE
ENSMUSG00000078122	2.68743	0.300006	3.1479	3.24058e-28	5.09238e-26	TRUE
ENSMUSG00000029664	17.4891	0.11612	7.24523	3.30872e-28	5.18451e-26	TRUE
ENSMUSG00000031613	30.5289	10.4623	1.53848	4.48944e-28	7.01445e-26	TRUE
ENSMUSG00000027377	3.13971	0.114055	4.73967	6.93827e-28	1.08096e-25	TRUE
ENSMUSG00000021127	59.9682	22.9534	1.37716	7.54229e-28	1.16839e-25	TRUE
ENSMUSG00000033502	15.5166	3.92095	1.96521	7.53372e-28	1.16839e-25	TRUE
ENSMUSG00000036478	44.556	17.0584	1.3712	1.59002e-27	2.45616e-25	TRUE
ENSMUSG00000019970	329.142	65.4005	2.3318	1.73657e-27	2.67496e-25	TRUE
ENSMUSG00000026475	18.0087	5.04908	1.80991	1.74265e-27	2.67675e-25	TRUE
ENSMUSG00000021903	31.8139	8.02158	1.96492	2.36577e-27	3.62368e-25	TRUE
ENSMUSG00000027611	7.8135	0.939389	3.06602	3.04098e-27	4.64486e-25	TRUE
ENSMUSG00000000731	5.26341	0.458322	3.47805	4.17282e-27	6.35585e-25	TRUE
ENSMUSG00000037242	527.798	275.233	0.930322	4.65439e-27	7.06961e-25	TRUE
ENSMUSG00000028980	25.5343	7.32208	1.76588	5.00875e-27	7.58673e-25	TRUE
ENSMUSG00000059991	32.9697	10.8482	1.58332	5.36357e-27	8.10166e-25	TRUE
ENSMUSG00000026479	5.8761	1.04106	2.46885	6.55245e-27	9.87012e-25	TRUE
ENSMUSG00000026389	24.071	9.01334	1.41285	6.78709e-27	1.01954e-24	TRUE
ENSMUSG00000044317	10.2576	2.00953	2.33118	7.09574e-27	1.06298e-24	TRUE
ENSMUSG00000027315	4.36744	0.955327	2.18313	1.04509e-26	1.5613e-24	TRUE
ENSMUSG00000009585	8.13476	2.53968	1.67945	1.10551e-26	1.64706e-24	TRUE
ENSMUSG00000025509	99.0295	39.0735	1.32755	1.45056e-26	2.15525e-24	TRUE
ENSMUSG00000034579	41.4793	17.6903	1.21346	1.768e-26	2.61266e-24	TRUE
ENSMUSG00000022283	162.782	85.7682	0.914998	1.85013e-26	2.72664e-24	TRUE
ENSMUSG00000052512	92.0506	45.3248	1.01986	1.86275e-26	2.73783e-24	TRUE
ENSMUSG00000030830	3.11192	0.367086	3.03195	2.58942e-26	3.77565e-24	TRUE
ENSMUSG00000038917	2.1052	0.153462	3.74234	2.91612e-26	4.24035e-24	TRUE
ENSMUSG00000041870	186.228	88.7087	1.04833	3.09847e-26	4.49352e-24	TRUE
ENSMUSG00000041827	3.19066	0.222569	3.86215	3.17861e-26	4.59752e-24	TRUE
ENSMUSG00000007682	55.1506	15.9137	1.77511	3.93029e-26	5.66971e-24	TRUE
ENSMUSG00000108414	14.6911	5.63243	1.37873	4.36311e-26	6.27747e-24	TRUE
ENSMUSG00000003752	18.2358	6.76896	1.4133	4.95529e-26	7.1107e-24	TRUE
ENSMUSG00000032548	7.50689	0.841309	3.1043	5.77998e-26	8.27235e-24	TRUE
ENSMUSG00000020120	34.5361	11.9732	1.53429	5.8064e-26	8.28841e-24	TRUE
ENSMUSG00000022952	8.93689	1.55056	2.48701	6.99546e-26	9.95967e-24	TRUE
ENSMUSG00000099974	1.42698	0.0573717	4.58533	8.57509e-26	1.21768e-23	TRUE
ENSMUSG00000020901	11.0524	3.31525	1.74541	9.26081e-26	1.30824e-23	TRUE
Novel00261	9.32309	1.96042	2.23888	1.00448e-25	1.41532e-23	TRUE
ENSMUSG00000030069	2.64386	0.0165885	7.08371	1.24828e-25	1.75431e-23	TRUE
ENSMUSG00000073555	1.33987	0.0573717	4.4886	1.6119e-25	2.25952e-23	TRUE
ENSMUSG00000046733	5.26584	0.0705197	6.05639	1.9902e-25	2.77555e-23	TRUE
ENSMUSG00000025612	50.9532	23.0425	1.14239	2.10466e-25	2.92767e-23	TRUE
ENSMUSG00000040253	15.2372	4.61013	1.70429	2.40608e-25	3.33845e-23	TRUE
ENSMUSG00000028382	42.6328	16.5512	1.3423	2.46831e-25	3.4161e-23	TRUE
ENSMUSG00000027068	1.14146	0.0248828	5.38663	2.63015e-25	3.63087e-23	TRUE
ENSMUSG00000040747	17.6055	4.35638	1.99442	2.74725e-25	3.78296e-23	TRUE
ENSMUSG00000101389	2.25808	0.0926501	4.46191	3.29212e-25	4.52181e-23	TRUE
ENSMUSG00000056071	54.454	5.47034	3.3509	3.61547e-25	4.95347e-23	TRUE
ENSMUSG00000019947	64.1834	28.8348	1.1482	3.92447e-25	5.36334e-23	TRUE
ENSMUSG00000027803	47.7111	19.0265	1.31181	4.10134e-25	5.59105e-23	TRUE
ENSMUSG00000020407	7.36053	2.03369	1.84732	4.15951e-25	5.6562e-23	TRUE
ENSMUSG00000004709	2.04794	0.066354	4.91019	4.35068e-25	5.90145e-23	TRUE
ENSMUSG00000008730	175.912	95.1779	0.877487	5.32765e-25	7.20872e-23	TRUE
ENSMUSG00000020773	17.4383	3.81588	2.15995	5.57476e-25	7.52441e-23	TRUE
ENSMUSG00000035692	6.42914	1.38945	2.18818	5.6216e-25	7.5689e-23	TRUE
ENSMUSG00000020484	104.11	47.549	1.12627	9.34978e-25	1.25575e-22	TRUE
ENSMUSG00000065590	3.09392	0.460387	2.73662	1.12312e-24	1.50473e-22	TRUE
ENSMUSG00000039994	11.0102	3.76535	1.53811	1.18619e-24	1.58534e-22	TRUE
ENSMUSG00000054008	218.39	110.123	0.967335	1.21549e-24	1.62052e-22	TRUE
ENSMUSG00000072620	1.46715	0.0566836	4.61463	1.54845e-24	2.0594e-22	TRUE
ENSMUSG00000048636	2.64932	0.242635	3.42733	1.72105e-24	2.27785e-22	TRUE
ENSMUSG00000044827	3.37401	0.447239	2.91701	2.54796e-24	3.3641e-22	TRUE
ENSMUSG00000026558	69.7175	34.0361	1.01989	2.57468e-24	3.39118e-22	TRUE
ENSMUSG00000033581	5.21104	0.843373	2.59053	3.02419e-24	3.97364e-22	TRUE
ENSMUSG00000030082	72.8841	34.3715	1.06446	3.41404e-24	4.4751e-22	TRUE
ENSMUSG00000058818	3.99974	0.5689	2.80276	3.43444e-24	4.49105e-22	TRUE
ENSMUSG00000056054	40.0914	3.85636	3.3975	3.61933e-24	4.72149e-22	TRUE
ENSMUSG00000042213	17.4197	6.56845	1.3949	3.70816e-24	4.82583e-22	TRUE
ENSMUSG00000021756	262.845	141.985	0.881527	4.41245e-24	5.71512e-22	TRUE
ENSMUSG00000027007	153.402	81.1893	0.909698	5.602e-24	7.22155e-22	TRUE
ENSMUSG00000031103	4.61504	0.847501	2.42003	8.59316e-24	1.10253e-21	TRUE
ENSMUSG00000024539	24.4141	9.95907	1.2863	1.00462e-23	1.28594e-21	TRUE
ENSMUSG00000018899	13.3501	4.37228	1.59808	1.0351e-23	1.32185e-21	TRUE
ENSMUSG00000056492	53.7769	18.8265	1.47574	1.22153e-23	1.55629e-21	TRUE
ENSMUSG00000030785	5.64842	0.841309	2.70283	1.45352e-23	1.84753e-21	TRUE
ENSMUSG00000027995	15.3552	4.26239	1.82509	1.50451e-23	1.90789e-21	TRUE
ENSMUSG00000047797	255.744	114.507	1.14665	1.74778e-23	2.21125e-21	TRUE
ENSMUSG00000102573	4.79343	0.582048	3.02547	2.05457e-23	2.59337e-21	TRUE
ENSMUSG00000029484	23.754	8.75415	1.42893	2.07353e-23	2.61126e-21	TRUE
ENSMUSG00000027859	10.4887	0.875825	3.54972	2.30892e-23	2.901e-21	TRUE
ENSMUSG00000031880	3.2793	0.51707	2.64139	2.55522e-23	3.20307e-21	TRUE
ENSMUSG00000023045	1.30601	0.0822544	3.96176	3.65404e-23	4.56998e-21	TRUE
ENSMUSG00000025225	16.1371	5.10641	1.63975	4.31187e-23	5.38037e-21	TRUE
ENSMUSG00000052316	1.40145	0.0739602	4.20739	4.36691e-23	5.43661e-21	TRUE
ENSMUSG00000042745	23.2152	9.82437	1.22264	5.91788e-23	7.3507e-21	TRUE
ENSMUSG00000052684	158.658	76.9001	1.03236	6.4503e-23	7.99383e-21	TRUE
ENSMUSG00000032691	7.2881	1.01411	2.80755	7.32237e-23	9.054e-21	TRUE
ENSMUSG00000020227	6.76244	1.78418	1.90394	7.6668e-23	9.45844e-21	TRUE
ENSMUSG00000022686	3.67681	0.458973	3.0194	1.38337e-22	1.7028e-20	TRUE
ENSMUSG00000021922	2.05616	0.0165885	6.76952	1.66094e-22	2.03985e-20	TRUE
ENSMUSG00000020706	56.9588	28.5915	0.982291	1.85922e-22	2.27321e-20	TRUE
ENSMUSG00000029371	3.82331	0.586865	2.70229	1.85929e-22	2.27321e-20	TRUE
ENSMUSG00000089726	2.08039	0.215	3.21321	2.00702e-22	2.44834e-20	TRUE
ENSMUSG00000063628	1.33368	0.0622255	4.28368	2.15445e-22	2.62232e-20	TRUE
ENSMUSG00000001930	33.4618	11.8756	1.46389	2.16364e-22	2.62764e-20	TRUE
ENSMUSG00000032369	9.65737	2.64689	1.84154	2.30866e-22	2.79753e-20	TRUE
ENSMUSG00000016496	12.8328	4.60582	1.48387	2.43357e-22	2.94235e-20	TRUE
ENSMUSG00000046731	12.9468	3.53173	1.84352	2.88137e-22	3.47607e-20	TRUE
ENSMUSG00000037405	18.7874	2.37945	2.92123	3.30078e-22	3.97325e-20	TRUE
ENSMUSG00000024427	27.8676	12.0805	1.20166	3.54169e-22	4.25385e-20	TRUE
ENSMUSG00000027074	8.07055	1.28855	2.60923	3.56029e-22	4.26679e-20	TRUE
ENSMUSG00000070369	9.53748	1.30448	2.81244	3.58025e-22	4.28131e-20	TRUE
ENSMUSG00000021892	129.728	70.8787	0.860886	4.17477e-22	4.98131e-20	TRUE
ENSMUSG00000089762	29.8624	13.2308	1.16639	4.19364e-22	4.9929e-20	TRUE
ENSMUSG00000029999	114.518	58.7117	0.95301	4.23365e-22	5.02956e-20	TRUE
ENSMUSG00000029723	367.15	187.225	0.955062	4.26231e-22	5.0526e-20	TRUE
ENSMUSG00000031490	10.2686	2.74504	1.87762	4.38238e-22	5.18367e-20	TRUE
ENSMUSG00000024675	1.29149	0.0656659	4.24968	4.42967e-22	5.22825e-20	TRUE
Novel00624	2.93148	0.580672	2.31754	4.79539e-22	5.64769e-20	TRUE
ENSMUSG00000026478	130.409	60.3512	1.08673	5.13482e-22	6.03441e-20	TRUE
Novel00150	1.20785	0.0497655	4.55412	5.32606e-22	6.2323e-20	TRUE
ENSMUSG00000035828	174.778	92.2039	0.90685	6.05361e-22	7.06846e-20	TRUE
ENSMUSG00000030790	8.04849	2.30056	1.79261	6.17955e-22	7.2001e-20	TRUE
ENSMUSG00000037211	19.9922	7.46916	1.40513	6.79518e-22	7.90052e-20	TRUE
ENSMUSG00000026821	230.056	121.019	0.907285	7.59145e-22	8.80753e-20	TRUE
ENSMUSG00000025351	258.776	125.457	1.0418	7.76153e-22	8.98575e-20	TRUE
ENSMUSG00000006498	46.6984	21.0457	1.13211	1.01382e-21	1.17124e-19	TRUE
ENSMUSG00000047731	133.764	62.8103	1.06807	1.39187e-21	1.60459e-19	TRUE
ENSMUSG00000025921	35.2499	10.4285	1.73562	1.41563e-21	1.62854e-19	TRUE
ENSMUSG00000056515	208.621	107.111	0.950745	1.42789e-21	1.63919e-19	TRUE
ENSMUSG00000050896	2.92536	0.192181	3.85876	1.539e-21	1.76303e-19	TRUE
ENSMUSG00000029171	21.6126	9.96182	1.10891	1.70636e-21	1.95065e-19	TRUE
ENSMUSG00000031309	61.6376	31.5771	0.954691	2.14759e-21	2.43971e-19	TRUE
ENSMUSG00000090272	3.18791	0.417502	2.94085	2.19242e-21	2.48545e-19	TRUE
ENSMUSG00000033730	12.1769	3.45074	1.82462	2.27425e-21	2.57287e-19	TRUE
ENSMUSG00000009291	126.25	64.7368	0.947979	2.39284e-21	2.70144e-19	TRUE
ENSMUSG00000046794	6.85042	1.30858	2.3627	2.57927e-21	2.90589e-19	TRUE
ENSMUSG00000026796	146.039	64.802	1.15096	3.54668e-21	3.98757e-19	TRUE
ENSMUSG00000013974	3.19846	0.214274	3.90545	3.83714e-21	4.30526e-19	TRUE
ENSMUSG00000015468	19.7473	8.32985	1.22647	4.16478e-21	4.66327e-19	TRUE
ENSMUSG00000028978	14.5403	5.50465	1.37918	4.74079e-21	5.28652e-19	TRUE
ENSMUSG00000020027	18.8464	8.04704	1.21539	5.19304e-21	5.76723e-19	TRUE
ENSMUSG00000046711	202.164	110.294	0.855226	5.21641e-21	5.78142e-19	TRUE
ENSMUSG00000036053	160.847	90.147	0.822878	5.28891e-21	5.84988e-19	TRUE
ENSMUSG00000007476	30.5833	13.8937	1.13031	5.9373e-21	6.55374e-19	TRUE
ENSMUSG00000043415	36.2577	14.1716	1.35617	6.41318e-21	7.06473e-19	TRUE
ENSMUSG00000032125	14.0351	3.29055	2.05444	7.0659e-21	7.76807e-19	TRUE
ENSMUSG00000032860	8.27454	1.78624	2.19385	7.48921e-21	8.21689e-19	TRUE
ENSMUSG00000085939	29.506	12.9155	1.18747	8.18547e-21	8.96276e-19	TRUE
ENSMUSG00000027400	37.3287	15.3326	1.26292	9.26713e-21	1.01268e-18	TRUE
ENSMUSG00000010095	271.197	145.871	0.878681	1.59273e-20	1.737e-18	TRUE
ENSMUSG00000027654	8.27381	1.80562	2.17342	1.63e-20	1.7741e-18	TRUE
ENSMUSG00000020374	19.4608	9.01957	1.10954	1.77005e-20	1.92269e-18	TRUE
ENSMUSG00000066406	65.0501	34.4299	0.907006	1.87648e-20	2.03424e-18	TRUE
ENSMUSG00000010067	15.4385	6.82137	1.17525	1.94163e-20	2.1007e-18	TRUE
ENSMUSG00000014599	107.32	53.7696	0.975251	2.14779e-20	2.31915e-18	TRUE
ENSMUSG00000056313	6.30393	0.778358	3.00691	2.23937e-20	2.40376e-18	TRUE
ENSMUSG00000036661	10.7854	3.77162	1.49204	2.28559e-20	2.44855e-18	TRUE
ENSMUSG00000048612	16.0528	3.79921	2.06501	2.33981e-20	2.49682e-18	TRUE
ENSMUSG00000004328	24.5951	7.4901	1.67779	2.37701e-20	2.53157e-18	TRUE
ENSMUSG00000039286	28.2975	13.826	1.02645	2.70493e-20	2.87519e-18	TRUE
ENSMUSG00000003665	12.1362	2.64062	2.1804	3.57916e-20	3.78967e-18	TRUE
ENSMUSG00000017697	9.53606	2.07386	2.16495	3.61361e-20	3.81873e-18	TRUE
ENSMUSG00000039234	33.539	16.578	1.00627	3.79062e-20	3.99804e-18	TRUE
ENSMUSG00000024042	24.3008	8.97213	1.40666	3.91595e-20	4.12226e-18	TRUE
ENSMUSG00000025355	17.6205	2.00812	3.10812	4.07754e-20	4.28409e-18	TRUE
ENSMUSG00000054072	8.48174	1.37225	2.57673	4.4853e-20	4.69442e-18	TRUE
ENSMUSG00000046879	11.5169	2.35373	2.29672	4.64716e-20	4.8545e-18	TRUE
ENSMUSG00000026657	126.122	69.4025	0.845149	4.83505e-20	5.04111e-18	TRUE
ENSMUSG00000043279	31.3781	14.6291	1.09919	5.63171e-20	5.86052e-18	TRUE
ENSMUSG00000030711	21.8422	5.83776	1.89327	5.68313e-20	5.90277e-18	TRUE
ENSMUSG00000020592	15.3255	4.97088	1.6102	6.21289e-20	6.44073e-18	TRUE
ENSMUSG00000019960	37.6394	18.6959	1.00285	6.87922e-20	7.11797e-18	TRUE
ENSMUSG00000033350	256.006	134.444	0.906976	7.44312e-20	7.68686e-18	TRUE
ENSMUSG00000003283	7.84794	2.48097	1.64485	7.58424e-20	7.81779e-18	TRUE
ENSMUSG00000020941	8.95206	3.21162	1.46896	8.63042e-20	8.8794e-18	TRUE
ENSMUSG00000058715	13.6804	5.5157	1.29091	1.01279e-19	1.04005e-17	TRUE
ENSMUSG00000018830	11.587	2.77623	2.0132	1.07178e-19	1.09856e-17	TRUE
ENSMUSG00000101188	66.3871	33.927	0.968518	1.19849e-19	1.22613e-17	TRUE
ENSMUSG00000024360	106.079	61.8011	0.774855	1.40974e-19	1.43955e-17	TRUE
ENSMUSG00000000275	21.8263	7.19835	1.57287	1.41276e-19	1.43993e-17	TRUE
ENSMUSG00000035493	64.6328	14.9026	2.07836	1.42871e-19	1.45347e-17	TRUE
ENSMUSG00000022114	47.3615	23.1043	1.02167	1.53988e-19	1.56365e-17	TRUE
ENSMUSG00000022906	10.665	3.39131	1.65616	1.94676e-19	1.96948e-17	TRUE
ENSMUSG00000105843	59.1405	21.5248	1.44522	2.15551e-19	2.17663e-17	TRUE
ENSMUSG00000020427	84.1179	15.1319	2.43752	2.27659e-19	2.29041e-17	TRUE
ENSMUSG00000048489	6.89721	0.642246	3.34455	2.28088e-19	2.2905e-17	TRUE
ENSMUSG00000020357	10.1675	4.07644	1.30239	2.40386e-19	2.40956e-17	TRUE
ENSMUSG00000024175	4.48146	1.32306	1.75918	2.49641e-19	2.49774e-17	TRUE
ENSMUSG00000034641	2.26301	0.0960906	4.47113	2.51307e-19	2.5098e-17	TRUE
ENSMUSG00000057561	83.0647	45.7083	0.859053	2.81176e-19	2.80297e-17	TRUE
ENSMUSG00000039899	41.3189	11.9858	1.76958	2.90864e-19	2.89426e-17	TRUE
ENSMUSG00000063286	5.84854	1.18068	2.28279	3.22746e-19	3.20565e-17	TRUE
ENSMUSG00000026749	49.7249	25.9405	0.926295	3.47381e-19	3.44406e-17	TRUE
ENSMUSG00000042228	15.0162	5.50932	1.44318	3.50536e-19	3.46903e-17	TRUE
ENSMUSG00000021675	23.7217	11.4225	1.04534	3.66393e-19	3.61939e-17	TRUE
ENSMUSG00000027940	172.172	103.322	0.728259	4.28821e-19	4.22843e-17	TRUE
ENSMUSG00000020250	159.385	86.2837	0.875293	4.86541e-19	4.7846e-17	TRUE
ENSMUSG00000070056	82.1585	43.8432	0.889444	5.17177e-19	5.06304e-17	TRUE
ENSMUSG00000003617	69.6452	20.8386	1.7052	5.28464e-19	5.16427e-17	TRUE
ENSMUSG00000006014	55.8778	4.24986	3.69715	6.39763e-19	6.24072e-17	TRUE
ENSMUSG00000024401	1.16845	0.0463251	4.49379	6.70017e-19	6.52417e-17	TRUE
Novel00074	0.854531	0.00760616	6.25806	7.47306e-19	7.26378e-17	TRUE
ENSMUSG00000010051	10.2007	3.90157	1.3657	7.55345e-19	7.32886e-17	TRUE
ENSMUSG00000028268	14.3541	4.08267	1.80192	9.3844e-19	9.07308e-17	TRUE
ENSMUSG00000026480	10.1661	3.85311	1.3954	9.93813e-19	9.59144e-17	TRUE
ENSMUSG00000020358	134.325	78.6692	0.767363	1.05469e-18	1.0161e-16	TRUE
ENSMUSG00000036256	104.392	38.0932	1.41737	1.15838e-18	1.11403e-16	TRUE
ENSMUSG00000017774	47.7168	22.3267	1.07559	1.37981e-18	1.32232e-16	TRUE
ENSMUSG00000105813	4.14958	0.955327	2.11898	1.55018e-18	1.48038e-16	TRUE
ENSMUSG00000001247	5.59895	1.37703	1.99429	1.62648e-18	1.55053e-16	TRUE
ENSMUSG00000025648	38.0977	17.7636	1.08628	1.96459e-18	1.86958e-16	TRUE
ENSMUSG00000052681	78.2826	39.1267	0.996399	1.99953e-18	1.89952e-16	TRUE
ENSMUSG00000037443	28.2435	14.2648	0.984761	2.1356e-18	2.02525e-16	TRUE
ENSMUSG00000030123	24.8552	8.49802	1.51285	2.1775e-18	2.0614e-16	TRUE
ENSMUSG00000062480	6.89101	2.55558	1.43069	3.1829e-18	3.00277e-16	TRUE
ENSMUSG00000025498	7.38806	1.78425	2.00212	3.24042e-18	3.0465e-16	TRUE
ENSMUSG00000079293	7.54888	1.17862	2.65287	3.44508e-18	3.23334e-16	TRUE
ENSMUSG00000011008	1.94221	0.0718959	4.65667	3.67227e-18	3.43474e-16	TRUE
ENSMUSG00000004371	12.2605	0.809508	3.85688	3.86007e-18	3.6042e-16	TRUE
ENSMUSG00000042485	6.12482	1.41365	2.09569	4.20955e-18	3.92381e-16	TRUE
ENSMUSG00000017057	17.6182	5.10974	1.78191	4.72999e-18	4.40139e-16	TRUE
ENSMUSG00000055723	13.2786	4.2755	1.6185	4.83663e-18	4.49295e-16	TRUE
ENSMUSG00000035678	3.59933	0.773541	2.2017	5.57308e-18	5.16827e-16	TRUE
ENSMUSG00000038843	5.5365	1.71362	1.69751	5.85542e-18	5.41169e-16	TRUE
ENSMUSG00000026814	31.874	9.64908	1.67683	7.78507e-18	7.17081e-16	TRUE
ENSMUSG00000030536	46.6198	20.3567	1.16732	8.49099e-18	7.80785e-16	TRUE
ENSMUSG00000031825	41.3572	11.4644	1.80555	8.73166e-18	8.01563e-16	TRUE
ENSMUSG00000071178	0.937473	0.00829425	6.41858	9.55967e-18	8.761e-16	TRUE
ENSMUSG00000070691	1.2231	0.0477012	4.55148	9.65512e-18	8.83363e-16	TRUE
ENSMUSG00000015947	9.51404	3.3837	1.48873	1.057e-17	9.65445e-16	TRUE
ENSMUSG00000032035	21.3618	7.62831	1.44797	1.31869e-17	1.20045e-15	TRUE
ENSMUSG00000037872	45.0535	21.9106	1.02282	1.49707e-17	1.36057e-15	TRUE
ENSMUSG00000026031	40.2014	18.8351	1.07191	1.98819e-17	1.8039e-15	TRUE
Novel00065	1.40283	0.185951	2.88535	1.99434e-17	1.80647e-15	TRUE
ENSMUSG00000022863	13.0216	4.88591	1.39208	2.0251e-17	1.83128e-15	TRUE
ENSMUSG00000054555	8.2385	3.16117	1.3673	2.21306e-17	1.99795e-15	TRUE
ENSMUSG00000035621	146.646	79.4697	0.86272	2.26985e-17	2.04583e-15	TRUE
ENSMUSG00000026208	4.55263	1.22284	1.88692	2.30908e-17	2.07775e-15	TRUE
ENSMUSG00000022468	9.37855	1.86368	2.3076	2.59412e-17	2.33039e-15	TRUE
ENSMUSG00000036907	14.9068	5.32768	1.45917	2.70789e-17	2.42859e-15	TRUE
ENSMUSG00000017679	48.8664	26.2997	0.89422	2.7893e-17	2.4975e-15	TRUE
ENSMUSG00000026020	58.932	33.2297	0.823092	3.10517e-17	2.77577e-15	TRUE
ENSMUSG00000054404	8.36321	2.00059	2.02121	3.19592e-17	2.85222e-15	TRUE
ENSMUSG00000024190	77.2358	26.2103	1.53184	3.21591e-17	2.86537e-15	TRUE
ENSMUSG00000009687	17.0305	4.17463	1.98914	3.3717e-17	2.99927e-15	TRUE
ENSMUSG00000052749	2.49735	0.13202	4.22822	3.74097e-17	3.32233e-15	TRUE
ENSMUSG00000025017	7.55612	2.85558	1.40285	4.35932e-17	3.8652e-15	TRUE
ENSMUSG00000000530	17.9112	5.8725	1.56862	4.42594e-17	3.91789e-15	TRUE
ENSMUSG00000035376	103.294	59.8366	0.782414	4.63365e-17	4.09511e-15	TRUE
ENSMUSG00000044167	30.352	15.4422	0.973207	4.79464e-17	4.23054e-15	TRUE
ENSMUSG00000022148	7.31826	2.70075	1.43331	5.35595e-17	4.71817e-15	TRUE
ENSMUSG00000022462	264.857	166.928	0.659426	5.54131e-17	4.87358e-15	TRUE
ENSMUSG00000033355	10.8676	3.43083	1.64488	5.72007e-17	5.0227e-15	TRUE
ENSMUSG00000028599	12.5888	4.64327	1.42123	5.75089e-17	5.04164e-15	TRUE
ENSMUSG00000026536	2.82702	0.115469	4.44204	5.76624e-17	5.04699e-15	TRUE
ENSMUSG00000020387	91.8609	50.0543	0.862774	6.00591e-17	5.23994e-15	TRUE
ENSMUSG00000005824	0.961054	0.0248828	5.13132	6.16469e-17	5.36988e-15	TRUE
ENSMUSG00000056025	2.36029	0.27027	3.13191	6.65871e-17	5.79096e-15	TRUE
ENSMUSG00000009376	11.2715	4.82716	1.21045	6.83817e-17	5.93755e-15	TRUE
ENSMUSG00000110588	1.85086	0.28273	2.68979	8.6248e-17	7.45327e-15	TRUE
ENSMUSG00000024927	62.9911	33.9221	0.874306	8.66921e-17	7.4798e-15	TRUE
ENSMUSG00000047407	7.25615	2.12145	1.78385	8.9324e-17	7.6947e-15	TRUE
ENSMUSG00000005514	169.358	98.4392	0.764574	9.12846e-17	7.8512e-15	TRUE
ENSMUSG00000058013	72.7484	37.9866	0.922851	9.35879e-17	8.03662e-15	TRUE
ENSMUSG00000049327	108.144	62.1646	0.784467	9.68039e-17	8.28669e-15	TRUE
ENSMUSG00000110631	8.82941	3.12031	1.50948	9.67648e-17	8.28669e-15	TRUE
ENSMUSG00000044337	25.5655	7.32728	1.80037	1.10714e-16	9.46256e-15	TRUE
ENSMUSG00000054203	1.25132	0.0304246	5.13002	1.17087e-16	9.99159e-15	TRUE
ENSMUSG00000030662	180.567	109.335	0.721962	1.29006e-16	1.09915e-14	TRUE
ENSMUSG00000028413	13.0624	4.14352	1.62525	1.31229e-16	1.11635e-14	TRUE
ENSMUSG00000070637	6.7059	1.56918	2.09121	1.4859e-16	1.26207e-14	TRUE
ENSMUSG00000030189	74.7211	39.4987	0.902073	1.5875e-16	1.34627e-14	TRUE
ENSMUSG00000058624	12.2778	3.95271	1.60491	1.59469e-16	1.35026e-14	TRUE
ENSMUSG00000042363	75.8595	44.7547	0.75288	1.76167e-16	1.48934e-14	TRUE
ENSMUSG00000029322	2.03758	0.210146	3.23418	1.87212e-16	1.58026e-14	TRUE
Novel00429	2.50137	0.312466	2.94556	2.37004e-16	1.99746e-14	TRUE
ENSMUSG00000036040	17.0517	6.47526	1.36658	2.43403e-16	2.04823e-14	TRUE
ENSMUSG00000040296	11.6767	5.13053	1.18778	2.46927e-16	2.07468e-14	TRUE
ENSMUSG00000046062	87.8315	50.0383	0.795785	2.63256e-16	2.20848e-14	TRUE
ENSMUSG00000024732	16.4127	7.83559	1.04974	2.78312e-16	2.33119e-14	TRUE
ENSMUSG00000103502	0.820666	0.0490774	3.99615	2.93451e-16	2.45423e-14	TRUE
ENSMUSG00000030789	1.79338	0.235029	2.91814	3.22254e-16	2.691e-14	TRUE
ENSMUSG00000043085	2.24088	0.109239	4.22366	3.43384e-16	2.86306e-14	TRUE
ENSMUSG00000026678	71.314	39.7952	0.822929	3.48402e-16	2.89604e-14	TRUE
ENSMUSG00000050359	0.922986	0.0656659	3.77634	3.49217e-16	2.89839e-14	TRUE
ENSMUSG00000026271	5.68939	0.714068	2.98954	4.38962e-16	3.63771e-14	TRUE
ENSMUSG00000021408	11.5594	4.02946	1.48978	4.62796e-16	3.82941e-14	TRUE
ENSMUSG00000028874	4.43315	1.12396	1.98689	5.03525e-16	4.16011e-14	TRUE
ENSMUSG00000034158	111.609	67.413	0.721056	5.13556e-16	4.23656e-14	TRUE
ENSMUSG00000034520	5.47432	2.01508	1.42361	5.8204e-16	4.79427e-14	TRUE
ENSMUSG00000041483	74.2753	42.4875	0.791431	6.13575e-16	5.0464e-14	TRUE
ENSMUSG00000050737	20.0109	4.2333	2.21211	7.21766e-16	5.92729e-14	TRUE
ENSMUSG00000032661	1.8488	0.0739602	4.58982	7.70424e-16	6.30788e-14	TRUE
ENSMUSG00000073902	1.2611	0.131332	3.25396	7.81409e-16	6.38822e-14	TRUE
ENSMUSG00000009772	5.31038	1.36251	1.93561	8.89659e-16	7.26231e-14	TRUE
ENSMUSG00000024014	37.4452	15.437	1.24813	1.02485e-15	8.35334e-14	TRUE
ENSMUSG00000030713	1.04056	0.0165885	5.74444	1.0589e-15	8.618e-14	TRUE
ENSMUSG00000039005	4.38823	1.06594	2.01589	1.15577e-15	9.39241e-14	TRUE
ENSMUSG00000036390	21.0853	9.44972	1.14045	1.19535e-15	9.69955e-14	TRUE
ENSMUSG00000074305	69.3333	37.24	0.883127	1.22094e-15	9.87786e-14	TRUE
ENSMUSG00000016528	71.1805	41.3005	0.773885	1.44415e-15	1.16491e-13	TRUE
ENSMUSG00000069792	2.78298	0.258535	3.38619	1.48745e-15	1.19807e-13	TRUE
ENSMUSG00000031328	146.268	79.5547	0.853585	1.82647e-15	1.4668e-13	TRUE
ENSMUSG00000026395	10.2187	3.67136	1.45584	2.05344e-15	1.64423e-13	TRUE
ENSMUSG00000089824	14.9733	7.3384	1.02853	2.07698e-15	1.66064e-13	TRUE
ENSMUSG00000027412	5.68866	1.44817	1.98108	2.46795e-15	1.96746e-13	TRUE
ENSMUSG00000027230	7.70212	2.1271	1.81338	2.77428e-15	2.20523e-13	TRUE
ENSMUSG00000048120	21.3119	8.97336	1.22878	2.92097e-15	2.31845e-13	TRUE
ENSMUSG00000022876	3.6817	0.941528	1.93604	3.039e-15	2.40863e-13	TRUE
ENSMUSG00000061024	49.7123	27.579	0.832186	3.19458e-15	2.52826e-13	TRUE
ENSMUSG00000070327	39.0987	19.0498	1.03551	3.28593e-15	2.59679e-13	TRUE
ENSMUSG00000024210	8.26972	3.3105	1.30618	3.35941e-15	2.65101e-13	TRUE
ENSMUSG00000054277	37.5872	20.2522	0.877644	3.75909e-15	2.95786e-13	TRUE
ENSMUSG00000071715	3.271	0.743117	2.11268	3.88997e-15	3.05643e-13	TRUE
ENSMUSG00000035021	7.87576	1.61137	2.25523	4.00513e-15	3.13787e-13	TRUE
ENSMUSG00000007659	198.956	115.139	0.772247	4.21174e-15	3.29501e-13	TRUE
ENSMUSG00000000290	18.8315	7.52233	1.31347	4.25991e-15	3.32792e-13	TRUE
ENSMUSG00000032690	2.1855	0.255058	3.1082	4.32147e-15	3.37118e-13	TRUE
ENSMUSG00000001025	40.9018	14.0902	1.50616	5.007e-15	3.90038e-13	TRUE
ENSMUSG00000006219	9.59304	3.98234	1.26605	5.321e-15	4.13907e-13	TRUE
ENSMUSG00000022018	20.0773	7.91353	1.34	5.57614e-15	4.33136e-13	TRUE
ENSMUSG00000032278	6.36684	1.81116	1.78272	5.89058e-15	4.56261e-13	TRUE
ENSMUSG00000026029	5.6715	1.67773	1.73341	5.96588e-15	4.61437e-13	TRUE
ENSMUSG00000042379	19.1364	1.60927	3.53155	6.19727e-15	4.78656e-13	TRUE
ENSMUSG00000060594	14.3274	6.3616	1.18405	6.71008e-15	5.17531e-13	TRUE
ENSMUSG00000030494	32.7062	16.1289	1.0014	6.95056e-15	5.35321e-13	TRUE
ENSMUSG00000029826	16.8304	7.75312	1.12067	8.49714e-15	6.52593e-13	TRUE
ENSMUSG00000028525	168.505	103.407	0.700268	8.99466e-15	6.88862e-13	TRUE
ENSMUSG00000012519	1.6054	0.280666	2.47302	9.33307e-15	7.13777e-13	TRUE
ENSMUSG00000020325	5.26192	0.894552	2.49499	1.08001e-14	8.23663e-13	TRUE
ENSMUSG00000015143	47.0059	22.9931	1.01146	1.12517e-14	8.56908e-13	TRUE
ENSMUSG00000030172	29.7051	16.3248	0.8636	1.37504e-14	1.04138e-12	TRUE
ENSMUSG00000046865	50.2698	28.3399	0.813892	1.40582e-14	1.06321e-12	TRUE
ENSMUSG00000000567	84.1206	48.1639	0.783605	1.46641e-14	1.10751e-12	TRUE
ENSMUSG00000037731	4.29845	1.00788	2.05952	1.48561e-14	1.12046e-12	TRUE
ENSMUSG00000062488	12.5812	4.13374	1.61318	1.7488e-14	1.31532e-12	TRUE
ENSMUSG00000007872	59.672	27.6868	1.08415	1.93562e-14	1.45382e-12	TRUE
ENSMUSG00000027540	71.2139	38.7385	0.854659	1.99626e-14	1.49525e-12	TRUE
ENSMUSG00000017002	3.21142	0.615262	2.32598	2.24946e-14	1.68028e-12	TRUE
ENSMUSG00000004098	28.3222	14.4042	0.953931	2.4215e-14	1.80385e-12	TRUE
ENSMUSG00000002603	15.0019	5.73964	1.36226	2.46167e-14	1.83127e-12	TRUE
ENSMUSG00000002847	6.58283	1.53875	2.07535	2.48996e-14	1.84979e-12	TRUE
ENSMUSG00000023087	57.0038	29.7176	0.92878	2.90097e-14	2.14928e-12	TRUE
ENSMUSG00000026880	22.4489	8.27443	1.42047	2.95806e-14	2.18861e-12	TRUE
ENSMUSG00000024883	4.21543	0.996835	2.03689	3.25768e-14	2.40376e-12	TRUE
ENSMUSG00000024664	47.6991	27.3073	0.789481	3.61902e-14	2.66677e-12	TRUE
ENSMUSG00000070780	2.25594	0.367774	2.56089	3.62891e-14	2.67046e-12	TRUE
ENSMUSG00000036832	2.98744	0.728629	1.98952	3.75498e-14	2.75951e-12	TRUE
ENSMUSG00000029552	8.79034	2.7838	1.61858	3.80608e-14	2.79053e-12	TRUE
ENSMUSG00000029762	6.43968	2.0171	1.66981	3.80743e-14	2.79053e-12	TRUE
ENSMUSG00000039405	6.15876	1.4448	2.04633	3.81648e-14	2.79341e-12	TRUE
ENSMUSG00000031608	32.9248	17.896	0.883817	3.97152e-14	2.90299e-12	TRUE
ENSMUSG00000020182	29.9268	15.2804	0.962733	4.48882e-14	3.27234e-12	TRUE
ENSMUSG00000046623	3.11272	0.108551	4.65449	4.58729e-14	3.33966e-12	TRUE
ENSMUSG00000029372	1.32955	0.140314	3.24227	4.80152e-14	3.49096e-12	TRUE
ENSMUSG00000034457	3.45203	0.913818	1.92812	4.99908e-14	3.62976e-12	TRUE
ENSMUSG00000041515	14.148	6.33201	1.14761	5.3097e-14	3.85016e-12	TRUE
ENSMUSG00000019297	18.1073	9.01769	0.984677	5.42121e-14	3.9258e-12	TRUE
ENSMUSG00000026864	314.157	187.614	0.744789	6.10251e-14	4.41332e-12	TRUE
ENSMUSG00000030199	29.4199	15.8328	0.883	6.11193e-14	4.41427e-12	TRUE
ENSMUSG00000037419	652.462	433.742	0.582578	6.45906e-14	4.64652e-12	TRUE
ENSMUSG00000035530	215.365	137.98	0.634791	6.64736e-14	4.76939e-12	TRUE
ENSMUSG00000026377	28.14	15.559	0.846465	6.72987e-14	4.82225e-12	TRUE
ENSMUSG00000063889	21.3988	10.5487	1.01228	6.7896e-14	4.85808e-12	TRUE
ENSMUSG00000021890	62.7671	37.7879	0.726946	7.21486e-14	5.14947e-12	TRUE
ENSMUSG00000055994	2.01878	0.315219	2.6509	7.73443e-14	5.51308e-12	TRUE
ENSMUSG00000052384	12.1475	4.27137	1.49201	7.86504e-14	5.59886e-12	TRUE
ENSMUSG00000043131	48.8316	28.9398	0.74685	8.3584e-14	5.94231e-12	TRUE
ENSMUSG00000073409	2.43987	0.72584	1.72973	8.97842e-14	6.3748e-12	TRUE
ENSMUSG00000031504	2.34114	0.308301	2.90568	9.66266e-14	6.84279e-12	TRUE
ENSMUSG00000083750	0.503308	0	7.40006	1.03793e-13	7.34075e-12	TRUE
ENSMUSG00000022894	27.7507	14.9183	0.877799	1.19054e-13	8.40921e-12	TRUE
ENSMUSG00000030888	22.8871	11.3027	1.01914	1.21262e-13	8.55406e-12	TRUE
ENSMUSG00000063727	8.48055	2.86739	1.54225	1.25357e-13	8.82011e-12	TRUE
ENSMUSG00000064210	50.8237	25.5902	0.969172	1.25548e-13	8.82217e-12	TRUE
ENSMUSG00000051435	8.43274	3.17913	1.39638	1.35483e-13	9.50802e-12	TRUE
ENSMUSG00000050578	3.98604	0.111303	5.07448	1.46694e-13	1.02816e-11	TRUE
ENSMUSG00000021477	158.602	89.3066	0.819039	1.49116e-13	1.0438e-11	TRUE
ENSMUSG00000050234	12.6534	3.16747	1.95001	1.54877e-13	1.08273e-11	TRUE
ENSMUSG00000041445	6.63599	1.91627	1.74299	1.58488e-13	1.10656e-11	TRUE
ENSMUSG00000042354	35.5633	20.492	0.782694	1.66864e-13	1.16206e-11	TRUE
ENSMUSG00000039911	76.6217	46.9053	0.697559	1.78458e-13	1.24122e-11	TRUE
ENSMUSG00000052212	3.99076	0.525327	2.94722	1.9355e-13	1.34447e-11	TRUE
ENSMUSG00000050244	40.1105	21.682	0.891834	2.15327e-13	1.49194e-11	TRUE
ENSMUSG00000024730	0.755725	0.00760616	6.0699	2.27221e-13	1.57036e-11	TRUE
ENSMUSG00000073418	111.036	62.7035	0.816111	2.44195e-13	1.68553e-11	TRUE
ENSMUSG00000070544	89.0776	55.8297	0.672598	2.67462e-13	1.83915e-11	TRUE
ENSMUSG00000032440	43.3581	21.7255	0.969275	2.83595e-13	1.94762e-11	TRUE
ENSMUSG00000042079	76.3818	42.3152	0.857577	3.16736e-13	2.16976e-11	TRUE
ENSMUSG00000022221	1.5259	0.268894	2.49347	3.44741e-13	2.35569e-11	TRUE
ENSMUSG00000059657	0.686582	0.00760616	5.93817	3.57164e-13	2.43752e-11	TRUE
ENSMUSG00000021822	6.49155	1.92109	1.715	3.62585e-13	2.46834e-11	TRUE
ENSMUSG00000094497	2.37485	0.685057	1.77155	3.6218e-13	2.46834e-11	TRUE
ENSMUSG00000090946	73.3078	41.1439	0.815991	3.78038e-13	2.57033e-11	TRUE
ENSMUSG00000071036	0.844172	0.0905487	3.20668	3.79544e-13	2.57735e-11	TRUE
ENSMUSG00000097779	0.705922	0.033177	4.32916	3.93596e-13	2.66946e-11	TRUE
ENSMUSG00000102037	0.981083	0.129956	2.88891	4.14856e-13	2.81015e-11	TRUE
ENSMUSG00000002233	45.7432	20.5252	1.13285	4.25348e-13	2.87764e-11	TRUE
ENSMUSG00000054808	199.21	124.948	0.656395	4.48161e-13	3.02823e-11	TRUE
ENSMUSG00000023885	55.084	31.8093	0.783971	4.48812e-13	3.02887e-11	TRUE
ENSMUSG00000059089	3.36442	0.235754	3.69813	4.67596e-13	3.15174e-11	TRUE
ENSMUSG00000056209	12.3751	5.84464	1.07552	4.71811e-13	3.17622e-11	TRUE
ENSMUSG00000024349	7.79676	3.20818	1.26233	4.8809e-13	3.28176e-11	TRUE
ENSMUSG00000027852	70.6365	43.0819	0.704163	4.93427e-13	3.31356e-11	TRUE
ENSMUSG00000021457	12.2611	3.89791	1.67077	5.20018e-13	3.48783e-11	TRUE
ENSMUSG00000030107	4.61264	0.829574	2.4211	5.21001e-13	3.49013e-11	TRUE
ENSMUSG00000079227	13.6446	4.2484	1.69744	5.28575e-13	3.53652e-11	TRUE
ENSMUSG00000019846	17.2657	4.92119	1.77062	5.40832e-13	3.6141e-11	TRUE
ENSMUSG00000069917	16.4131	2.85482	2.53237	5.73985e-13	3.82626e-11	TRUE
ENSMUSG00000054720	40.5024	20.816	0.954964	5.79304e-13	3.857e-11	TRUE
Novel00715	0.844209	0.0152123	5.42403	6.17129e-13	4.10383e-11	TRUE
ENSMUSG00000078915	0.837942	0.0795021	3.31628	6.51582e-13	4.3224e-11	TRUE
ENSMUSG00000046993	3.04832	0.775568	1.98246	6.57254e-13	4.35473e-11	TRUE
ENSMUSG00000021710	40.3207	22.773	0.815169	6.59407e-13	4.36369e-11	TRUE
ENSMUSG00000030103	120.434	75.5245	0.661014	6.62415e-13	4.37828e-11	TRUE
ENSMUSG00000030187	0.810307	0.0739602	3.42257	7.0087e-13	4.62685e-11	TRUE
ENSMUSG00000031875	20.9932	9.41252	1.12222	7.05368e-13	4.65091e-11	TRUE
ENSMUSG00000006205	343.982	232.241	0.561915	7.27609e-13	4.79176e-11	TRUE
ENSMUSG00000022451	69.0901	42.6923	0.692387	7.34492e-13	4.83125e-11	TRUE
ENSMUSG00000029082	2.45515	0.579947	2.08993	7.43806e-13	4.88662e-11	TRUE
ENSMUSG00000071001	1.70421	0.398161	2.09633	7.57751e-13	4.96628e-11	TRUE
ENSMUSG00000043263	2.20755	0.313117	2.85071	7.62306e-13	4.99013e-11	TRUE
ENSMUSG00000074622	23.2911	13.4022	0.790885	7.76539e-13	5.07721e-11	TRUE
ENSMUSG00000071172	168.266	106.757	0.655909	8.29375e-13	5.41616e-11	TRUE
ENSMUSG00000073599	4.89567	1.53814	1.62737	8.52408e-13	5.55993e-11	TRUE
ENSMUSG00000059248	113.3	71.874	0.645811	8.76887e-13	5.71276e-11	TRUE
ENSMUSG00000085156	4.59769	1.79729	1.34436	8.84704e-13	5.75681e-11	TRUE
ENSMUSG00000023034	30.6769	12.953	1.22441	8.97361e-13	5.8322e-11	TRUE
ENSMUSG00000046245	1.59439	0.227422	2.78345	9.24617e-13	5.99845e-11	TRUE
ENSMUSG00000007888	2.26015	0.555064	2.03961	9.28124e-13	6.01065e-11	TRUE
ENSMUSG00000025508	110.921	70.851	0.632237	9.67342e-13	6.2572e-11	TRUE
ENSMUSG00000018774	12.447	4.97099	1.29844	1.06186e-12	6.86048e-11	TRUE
ENSMUSG00000014361	27.7516	14.7863	0.890378	1.08406e-12	6.99557e-11	TRUE
ENSMUSG00000028793	101.682	65.6205	0.622775	1.10252e-12	7.09852e-11	TRUE
ENSMUSG00000045377	2.41162	0.418227	2.49647	1.13439e-12	7.29448e-11	TRUE
ENSMUSG00000021365	36.693	21.5552	0.756232	1.13758e-12	7.30638e-11	TRUE
ENSMUSG00000025856	77.5927	48.2809	0.675603	1.15385e-12	7.40216e-11	TRUE
ENSMUSG00000071604	24.6311	13.3782	0.863007	1.17524e-12	7.53051e-11	TRUE
ENSMUSG00000038167	1.42568	0.22467	2.62157	1.32414e-12	8.4548e-11	TRUE
ENSMUSG00000027845	11.0542	5.21906	1.07611	1.35426e-12	8.62705e-11	TRUE
ENSMUSG00000053801	29.1598	16.4405	0.812127	1.35428e-12	8.62705e-11	TRUE
ENSMUSG00000038296	29.9485	17.3944	0.77385	1.43031e-12	9.09011e-11	TRUE
ENSMUSG00000041057	40.8086	23.677	0.786031	1.48296e-12	9.4138e-11	TRUE
Novel00263	2.84169	0.277188	3.32887	1.51875e-12	9.62977e-11	TRUE
ENSMUSG00000003032	18.7778	4.04743	2.1786	1.52704e-12	9.67108e-11	TRUE
ENSMUSG00000005054	46.8769	26.4007	0.822659	1.54035e-12	9.74408e-11	TRUE
ENSMUSG00000005800	8.45318	0.445825	4.29045	1.98946e-12	1.2556e-10	TRUE
ENSMUSG00000010358	5.18807	1.60724	1.65142	2.01659e-12	1.26978e-10	TRUE
ENSMUSG00000026315	1.74083	0.379508	2.18026	2.06316e-12	1.2976e-10	TRUE
ENSMUSG00000047945	159.314	87.339	0.836264	2.11263e-12	1.32719e-10	TRUE
ENSMUSG00000049796	4.2996	0.965034	2.13039	2.33265e-12	1.46175e-10	TRUE
Novel00603	0.486032	0.00829425	5.45571	2.33487e-12	1.46175e-10	TRUE
ENSMUSG00000062345	0.726639	0.0580598	3.62177	2.36795e-12	1.48076e-10	TRUE
ENSMUSG00000021948	53.1413	28.7993	0.858319	2.59958e-12	1.62003e-10	TRUE
ENSMUSG00000028333	105.924	68.6129	0.619907	2.69105e-12	1.67512e-10	TRUE
ENSMUSG00000055044	25.679	12.9641	0.973927	2.92181e-12	1.81634e-10	TRUE
ENSMUSG00000079243	0.716281	0.039407	4.04351	2.92458e-12	1.81634e-10	TRUE
ENSMUSG00000090125	33.8383	18.3008	0.869006	3.09371e-12	1.91919e-10	TRUE
ENSMUSG00000078616	0.554487	0.0159004	4.84543	3.19235e-12	1.97813e-10	TRUE
ENSMUSG00000048779	6.62151	2.17064	1.57337	3.28993e-12	2.03398e-10	TRUE
ENSMUSG00000025364	65.9088	40.836	0.678998	3.42111e-12	2.11268e-10	TRUE
ENSMUSG00000006642	1.68139	0.279289	2.52975	3.52317e-12	2.17325e-10	TRUE
ENSMUSG00000009073	190.908	125.709	0.592449	3.58749e-12	2.21042e-10	TRUE
ENSMUSG00000060470	1.40283	0.306924	2.16681	3.6295e-12	2.23378e-10	TRUE
ENSMUSG00000021886	0.909838	0.0884844	3.29767	3.77603e-12	2.31873e-10	TRUE
ENSMUSG00000027514	1.65658	0.14448	3.44098	3.78934e-12	2.32428e-10	TRUE
ENSMUSG00000037428	923.788	438.419	1.06788	3.85443e-12	2.36156e-10	TRUE
ENSMUSG00000021981	60.335	33.7135	0.839368	3.9323e-12	2.40386e-10	TRUE
ENSMUSG00000040033	40.6284	23.3222	0.781244	3.9561e-12	2.4157e-10	TRUE
ENSMUSG00000032420	17.701	6.90844	1.34543	4.25552e-12	2.59563e-10	TRUE
ENSMUSG00000006221	2.31121	0.447239	2.36127	4.34578e-12	2.64772e-10	TRUE
ENSMUSG00000056737	14.4576	4.83339	1.54835	4.4781e-12	2.71922e-10	TRUE
ENSMUSG00000004609	13.2277	6.04645	1.124	4.5209e-12	2.74216e-10	TRUE
ENSMUSG00000019850	8.16863	3.48121	1.22134	5.01558e-12	3.03883e-10	TRUE
ENSMUSG00000043079	55.696	31.63	0.79541	5.07456e-12	3.07115e-10	TRUE
ENSMUSG00000052776	2.04239	0.300732	2.67514	5.39123e-12	3.25918e-10	TRUE
ENSMUSG00000021253	22.5163	13.1112	0.773631	5.58238e-12	3.36727e-10	TRUE
ENSMUSG00000040151	71.2216	45.8419	0.630989	5.8012e-12	3.4954e-10	TRUE
ENSMUSG00000020205	16.5692	8.27649	0.995482	5.9659e-12	3.59067e-10	TRUE
ENSMUSG00000029338	7.49886	2.10975	1.79845	5.98145e-12	3.59606e-10	TRUE
ENSMUSG00000031146	4.6744	1.74339	1.40001	6.33534e-12	3.80462e-10	TRUE
ENSMUSG00000037280	74.3208	45.5379	0.701049	6.47823e-12	3.88188e-10	TRUE
ENSMUSG00000040659	386.079	260.956	0.551959	6.68805e-12	4.00321e-10	TRUE
ENSMUSG00000039236	5.66878	1.15232	2.27633	7.16018e-12	4.27643e-10	TRUE
ENSMUSG00000020326	61.8103	35.51	0.80284	7.31877e-12	4.36636e-10	TRUE
ENSMUSG00000038279	44.1947	25.9853	0.758456	7.59522e-12	4.52139e-10	TRUE
ENSMUSG00000037999	88.6232	57.7684	0.609278	7.61642e-12	4.52907e-10	TRUE
ENSMUSG00000002250	64.3131	37.1582	0.767038	7.76241e-12	4.60767e-10	TRUE
ENSMUSG00000062515	1.39239	0.107137	3.70248	7.7655e-12	4.60767e-10	TRUE
ENSMUSG00000029553	0.586325	0.00829425	5.73576	8.25129e-12	4.89059e-10	TRUE
ENSMUSG00000019966	32.8613	18.9017	0.803732	8.61241e-12	5.09909e-10	TRUE
ENSMUSG00000039518	1.93102	0.392657	2.24812	8.6603e-12	5.12188e-10	TRUE
ENSMUSG00000000489	24.6701	12.6641	0.949638	9.2058e-12	5.4386e-10	TRUE
ENSMUSG00000040809	10.6456	0.686359	4.0029	9.34921e-12	5.51139e-10	TRUE
ENSMUSG00000024521	6.32939	2.19759	1.50014	9.57172e-12	5.63646e-10	TRUE
ENSMUSG00000040435	25.425	11.2666	1.13827	1.03666e-11	6.09797e-10	TRUE
ENSMUSG00000092274	294.135	196.792	0.575268	1.05797e-11	6.21659e-10	TRUE
ENSMUSG00000027236	55.8174	33.7212	0.720539	1.08209e-11	6.34756e-10	TRUE
ENSMUSG00000035164	18.6161	10.0847	0.890318	1.15043e-11	6.7381e-10	TRUE
ENSMUSG00000048865	8.61265	3.58907	1.24296	1.1987e-11	7.01329e-10	TRUE
ENSMUSG00000046908	1.44437	0.121661	3.5226	1.22157e-11	7.13944e-10	TRUE
ENSMUSG00000066361	3.45485	0.877852	2.00922	1.37343e-11	8.00984e-10	TRUE
ENSMUSG00000019866	2.4558	0.647063	1.87419	1.37565e-11	8.01417e-10	TRUE
ENSMUSG00000013846	66.2169	39.2709	0.743774	1.40772e-11	8.19227e-10	TRUE
ENSMUSG00000025869	28.9765	16.6766	0.800342	1.51964e-11	8.83418e-10	TRUE
ENSMUSG00000030268	310.774	210.744	0.559093	1.57122e-11	9.12427e-10	TRUE
ENSMUSG00000069919	202.437	44.6375	2.20418	1.76574e-11	1.0243e-09	TRUE
ENSMUSG00000018583	118.009	77.7859	0.594592	1.83621e-11	1.06405e-09	TRUE
ENSMUSG00000026193	152.705	44.454	1.74089	1.84929e-11	1.07049e-09	TRUE
ENSMUSG00000097636	1.18572	0.115431	3.35036	1.89445e-11	1.09547e-09	TRUE
ENSMUSG00000115338	10.7626	5.57361	0.951036	1.90924e-11	1.10285e-09	TRUE
ENSMUSG00000078612	1.09858	0.211522	2.36441	1.91941e-11	1.10755e-09	TRUE
ENSMUSG00000030403	43.5413	26.0146	0.725577	1.99944e-11	1.1513e-09	TRUE
ENSMUSG00000039865	1.79621	0.480453	1.86494	2.03809e-11	1.17231e-09	TRUE
ENSMUSG00000028362	1.19753	0.137562	3.07453	2.04847e-11	1.17704e-09	TRUE
ENSMUSG00000049649	14.7888	7.19947	1.04183	2.27475e-11	1.30568e-09	TRUE
ENSMUSG00000022895	67.9858	37.6919	0.825685	2.28997e-11	1.31304e-09	TRUE
ENSMUSG00000038393	42.3715	19.9027	1.06318	2.39979e-11	1.37456e-09	TRUE
ENSMUSG00000002111	17.3195	7.07368	1.28045	2.49704e-11	1.42876e-09	TRUE
ENSMUSG00000043903	5.6978	1.58305	1.80188	2.55401e-11	1.45983e-09	TRUE
ENSMUSG00000044583	3.7127	1.32994	1.49734	2.55675e-11	1.45987e-09	TRUE
ENSMUSG00000033831	1.95264	0	9.38896	2.62404e-11	1.49516e-09	TRUE
ENSMUSG00000040212	10.3729	3.67618	1.46801	2.66948e-11	1.51788e-09	TRUE
ENSMUSG00000022901	4.48708	1.31683	1.76752	2.74583e-11	1.55804e-09	TRUE
ENSMUSG00000024907	8.80754	4.35214	1.0207	2.75149e-11	1.55963e-09	TRUE
ENSMUSG00000031605	182.67	119.179	0.608864	2.76211e-11	1.56402e-09	TRUE
ENSMUSG00000092203	9.59018	4.8327	0.969997	2.84043e-11	1.60503e-09	TRUE
ENSMUSG00000031351	2.17575	0.700269	1.61334	3.00953e-11	1.69883e-09	TRUE
ENSMUSG00000015652	0.982459	0.145168	2.71478	3.06841e-11	1.73028e-09	TRUE
ENSMUSG00000039985	2.51807	0.774229	1.68365	3.13405e-11	1.76364e-09	TRUE
ENSMUSG00000048807	58.4501	36.1167	0.682781	3.17106e-11	1.78263e-09	TRUE
ENSMUSG00000037851	125.191	82.4626	0.595142	3.17996e-11	1.78579e-09	TRUE
ENSMUSG00000048218	15.6509	8.59381	0.858617	3.20109e-11	1.7958e-09	TRUE
ENSMUSG00000040842	65.7115	41.8874	0.637973	3.2302e-11	1.81027e-09	TRUE
ENSMUSG00000035042	1.10626	0.099531	3.48229	3.26228e-11	1.8245e-09	TRUE
ENSMUSG00000053746	7.18552	3.53923	1.02526	3.26856e-11	1.82614e-09	TRUE
ENSMUSG00000052040	150.934	95.6737	0.640848	3.2747e-11	1.8277e-09	TRUE
ENSMUSG00000021814	90.0139	58.1482	0.627106	3.30879e-11	1.84484e-09	TRUE
ENSMUSG00000090394	3.17277	0.864053	1.87766	3.32111e-11	1.84981e-09	TRUE
ENSMUSG00000030847	63.5277	38.3155	0.718097	3.65317e-11	2.03269e-09	TRUE
ENSMUSG00000028655	78.5827	46.1474	0.749618	4.04948e-11	2.25091e-09	TRUE
ENSMUSG00000026482	130.931	86.9419	0.582587	4.33738e-11	2.40848e-09	TRUE
ENSMUSG00000015176	81.4174	52.4014	0.625527	4.36161e-11	2.41701e-09	TRUE
ENSMUSG00000052270	1.19127	0.13825	3.06961	4.36151e-11	2.41701e-09	TRUE
ENSMUSG00000032372	7.71997	3.41409	1.18673	4.55919e-11	2.52394e-09	TRUE
ENSMUSG00000061232	97.5993	56.831	0.758419	4.79036e-11	2.64922e-09	TRUE
ENSMUSG00000035004	3.46662	1.08043	1.68332	4.82398e-11	2.66512e-09	TRUE
Novel00644	4.13318	1.13925	1.80789	4.84233e-11	2.67255e-09	TRUE
ENSMUSG00000034663	44.8499	28.3715	0.657134	4.93534e-11	2.72112e-09	TRUE
ENSMUSG00000004043	12.0475	5.43547	1.1258	5.13734e-11	2.82964e-09	TRUE
ENSMUSG00000028634	58.9181	36.0455	0.696611	5.40475e-11	2.97092e-09	TRUE
ENSMUSG00000042507	63.5018	33.8879	0.883662	5.43799e-11	2.98618e-09	TRUE
ENSMUSG00000063193	1.19891	0.0891725	3.68551	5.4784e-11	3.00535e-09	TRUE
ENSMUSG00000022514	92.561	60.3256	0.609162	5.48943e-11	3.00838e-09	TRUE
ENSMUSG00000030214	1.77346	0.302759	2.54811	5.59961e-11	3.06483e-09	TRUE
ENSMUSG00000000001	65.0461	38.5171	0.751365	5.76659e-11	3.15077e-09	TRUE
ENSMUSG00000028341	5.66255	1.92097	1.56394	5.85645e-11	3.19666e-09	TRUE
ENSMUSG00000066043	37.165	19.1541	0.924482	5.93183e-11	3.23296e-09	TRUE
ENSMUSG00000000317	3.08922	0.597949	2.34061	6.07347e-11	3.3019e-09	TRUE
ENSMUSG00000021298	1.39602	0.0387189	4.95368	6.19519e-11	3.36472e-09	TRUE
ENSMUSG00000006800	295.025	191.845	0.60244	6.24739e-11	3.38969e-09	TRUE
ENSMUSG00000023267	3.79633	1.54915	1.27856	6.34346e-11	3.43839e-09	TRUE
ENSMUSG00000040711	73.547	45.7161	0.679393	6.41123e-11	3.47168e-09	TRUE
ENSMUSG00000004356	40.6674	23.388	0.801521	6.48032e-11	3.50561e-09	TRUE
ENSMUSG00000037992	18.471	10.3338	0.820459	6.65486e-11	3.59646e-09	TRUE
ENSMUSG00000020038	24.3538	14.8339	0.705966	6.71822e-11	3.62352e-09	TRUE
ENSMUSG00000024677	2.86784	0.541953	2.38531	6.78539e-11	3.65613e-09	TRUE
ENSMUSG00000115902	0.676186	0.0636017	3.31621	7.02043e-11	3.77904e-09	TRUE
ENSMUSG00000039959	118.502	74.4815	0.650245	7.25759e-11	3.89811e-09	TRUE
ENSMUSG00000055491	31.8642	16.0554	0.978107	7.26307e-11	3.89811e-09	TRUE
ENSMUSG00000029915	4.49889	1.70949	1.39379	7.32261e-11	3.9262e-09	TRUE
ENSMUSG00000025130	187.242	121.461	0.609778	7.42875e-11	3.97529e-09	TRUE
ENSMUSG00000025372	51.7392	31.1266	0.715667	7.71778e-11	4.12591e-09	TRUE
ENSMUSG00000062867	52.5132	32.3785	0.679383	7.97809e-11	4.26089e-09	TRUE
ENSMUSG00000067780	6.86284	2.30675	1.55868	8.58445e-11	4.57577e-09	TRUE
ENSMUSG00000053931	207.448	132.868	0.636741	8.59437e-11	4.57659e-09	TRUE
ENSMUSG00000006356	51.6581	32.4012	0.662485	8.97476e-11	4.76983e-09	TRUE
ENSMUSG00000027864	74.1815	44.4325	0.719258	9.84235e-11	5.22584e-09	TRUE
ENSMUSG00000025324	16.4121	7.26959	1.13645	9.93478e-11	5.26978e-09	TRUE
ENSMUSG00000052557	69.6758	44.3522	0.647944	1.00681e-10	5.33013e-09	TRUE
ENSMUSG00000021840	31.3401	19.5898	0.671098	1.01014e-10	5.34255e-09	TRUE
ENSMUSG00000041347	1.13741	0.0573717	4.23717	1.12443e-10	5.9298e-09	TRUE
ENSMUSG00000060950	26.8039	15.5452	0.773222	1.15194e-10	6.06898e-09	TRUE
ENSMUSG00000021215	23.0836	13.7652	0.737279	1.20982e-10	6.35549e-09	TRUE
ENSMUSG00000026234	415.181	278.964	0.567892	1.21234e-10	6.36263e-09	TRUE
ENSMUSG00000063888	64.4772	42.0211	0.616654	1.21688e-10	6.38033e-09	TRUE
ENSMUSG00000018008	21.9812	12.5466	0.792305	1.2234e-10	6.39043e-09	TRUE
ENSMUSG00000022858	85.6857	52.5504	0.702337	1.22169e-10	6.39043e-09	TRUE
ENSMUSG00000034595	20.9716	10.8026	0.931539	1.22348e-10	6.39043e-09	TRUE
ENSMUSG00000020009	29.1546	16.8662	0.779209	1.22808e-10	6.40212e-09	TRUE
ENSMUSG00000008398	8.85941	4.47735	0.972168	1.23869e-10	6.45124e-09	TRUE
ENSMUSG00000002983	12.6759	6.74122	0.902612	1.2414e-10	6.45921e-09	TRUE
ENSMUSG00000028820	156.366	105.221	0.56909	1.29654e-10	6.73325e-09	TRUE
ENSMUSG00000097194	0.855219	0.039407	4.30699	1.30589e-10	6.77536e-09	TRUE
ENSMUSG00000038508	1.00042	0.211522	2.22927	1.34249e-10	6.95859e-09	TRUE
ENSMUSG00000032014	14.2601	6.17381	1.17601	1.37636e-10	7.12742e-09	TRUE
ENSMUSG00000029217	6.83785	2.66902	1.32617	1.38013e-10	7.14016e-09	TRUE
ENSMUSG00000008475	98.2443	63.7297	0.616858	1.41747e-10	7.32636e-09	TRUE
ENSMUSG00000009097	3.78738	1.49525	1.31372	1.42789e-10	7.37323e-09	TRUE
ENSMUSG00000062944	5.53524	2.63787	1.0621	1.43315e-10	7.39338e-09	TRUE
ENSMUSG00000030342	101.644	56.0113	0.84597	1.48427e-10	7.63545e-09	TRUE
ENSMUSG00000011837	34.3408	20.5582	0.73039	1.50536e-10	7.7236e-09	TRUE
ENSMUSG00000033960	60.4205	35.0296	0.765265	1.50566e-10	7.7236e-09	TRUE
ENSMUSG00000049775	642.739	411.891	0.63532	1.55083e-10	7.94786e-09	TRUE
ENSMUSG00000060063	4.72145	1.85607	1.3285	1.56745e-10	8.02548e-09	TRUE
ENSMUSG00000031377	2.23106	0.663614	1.73164	1.59877e-10	8.17505e-09	TRUE
ENSMUSG00000059866	22.5578	12.8169	0.802186	1.59966e-10	8.17505e-09	TRUE
ENSMUSG00000024312	18.171	10.4519	0.786515	1.69912e-10	8.67519e-09	TRUE
ENSMUSG00000021782	95.7635	62.3055	0.608636	1.70169e-10	8.68022e-09	TRUE
ENSMUSG00000026773	142.98	98.7039	0.526978	1.71954e-10	8.76308e-09	TRUE
ENSMUSG00000003746	44.4662	26.0783	0.749398	1.72317e-10	8.77335e-09	TRUE
ENSMUSG00000031757	0.468755	0.00829425	5.397	1.7534e-10	8.91063e-09	TRUE
ENSMUSG00000027613	109.749	72.6398	0.585171	1.84199e-10	9.35213e-09	TRUE
ENSMUSG00000024529	23.8115	3.56513	2.64646	1.91438e-10	9.71062e-09	TRUE
ENSMUSG00000028459	2.40531	0.544705	2.14989	1.98017e-10	1.00257e-08	TRUE
ENSMUSG00000030786	11.6609	5.24803	1.15229	2.03353e-10	1.02863e-08	TRUE
ENSMUSG00000026970	58.5368	37.1343	0.64224	2.1424e-10	1.08169e-08	TRUE
ENSMUSG00000053617	105.336	63.8127	0.703089	2.16672e-10	1.09296e-08	TRUE
ENSMUSG00000071041	26.6721	16.1329	0.711997	2.21096e-10	1.11425e-08	TRUE
ENSMUSG00000032788	131.455	83.3844	0.646078	2.28729e-10	1.15165e-08	TRUE
ENSMUSG00000033732	95.3728	63.4818	0.5774	2.50423e-10	1.2574e-08	TRUE
ENSMUSG00000031075	7.61142	3.77773	1.008	2.60954e-10	1.30907e-08	TRUE
ENSMUSG00000004044	57.1179	24.7636	1.17012	2.71406e-10	1.36025e-08	TRUE
ENSMUSG00000003549	20.3782	12.0709	0.75159	2.75597e-10	1.37872e-08	TRUE
ENSMUSG00000022678	105.99	62.8399	0.733532	2.76291e-10	1.38092e-08	TRUE
ENSMUSG00000021149	57.9536	35.9142	0.696021	2.79797e-10	1.39717e-08	TRUE
ENSMUSG00000022831	13.4392	5.88527	1.20356	2.80354e-10	1.39867e-08	TRUE
ENSMUSG00000054079	20.2028	11.7403	0.78481	3.22369e-10	1.60534e-08	TRUE
ENSMUSG00000031578	11.2219	5.84877	0.932552	3.35091e-10	1.66565e-08	TRUE
ENSMUSG00000058794	1.24455	0.107137	3.51431	3.60594e-10	1.7888e-08	TRUE
ENSMUSG00000033542	4.131	1.39435	1.52351	3.7358e-10	1.84854e-08	TRUE
ENSMUSG00000036160	31.6342	19.9734	0.655998	3.8841e-10	1.92018e-08	TRUE
ENSMUSG00000031662	3.70922	1.48761	1.3031	3.97318e-10	1.96244e-08	TRUE
ENSMUSG00000027882	80.5344	48.722	0.716013	4.02469e-10	1.98429e-08	TRUE
ENSMUSG00000044456	5.29807	2.20794	1.23789	4.08088e-10	2.01018e-08	TRUE
ENSMUSG00000028330	60.269	38.9575	0.62647	4.13294e-10	2.03398e-08	TRUE
ENSMUSG00000020184	55.5561	35.8843	0.622941	4.18298e-10	2.05675e-08	TRUE
Novel00118	2.94604	0.0712078	5.19731	4.511e-10	2.21205e-08	TRUE
ENSMUSG00000036915	14.9054	8.32365	0.820997	4.80929e-10	2.35409e-08	TRUE
ENSMUSG00000031503	110.282	68.6177	0.659001	5.09878e-10	2.49356e-08	TRUE
ENSMUSG00000062127	60.1853	39.7521	0.588631	5.12544e-10	2.50435e-08	TRUE
ENSMUSG00000004100	30.2434	16.9529	0.812662	5.16622e-10	2.52201e-08	TRUE
ENSMUSG00000022469	86.3596	54.5534	0.643274	5.19509e-10	2.53384e-08	TRUE
ENSMUSG00000078945	3.41969	1.1641	1.53665	5.44066e-10	2.64888e-08	TRUE
ENSMUSG00000021070	15.3102	7.89427	0.941628	5.51524e-10	2.68279e-08	TRUE
ENSMUSG00000028191	23.289	13.2482	0.796572	5.84722e-10	2.83921e-08	TRUE
ENSMUSG00000029201	32.428	19.9189	0.689623	6.26384e-10	3.02802e-08	TRUE
ENSMUSG00000024404	84.3814	57.0155	0.557557	6.29918e-10	3.04241e-08	TRUE
ENSMUSG00000020108	130.077	73.2696	0.820194	6.35353e-10	3.06595e-08	TRUE
ENSMUSG00000035109	21.8311	12.1305	0.825478	6.51615e-10	3.14163e-08	TRUE
ENSMUSG00000085896	0.470094	0	7.31995	6.65434e-10	3.20543e-08	TRUE
ENSMUSG00000005846	52.1377	33.2926	0.642084	6.76745e-10	3.25704e-08	TRUE
ENSMUSG00000021109	92.9588	60.8495	0.597403	7.1485e-10	3.43134e-08	TRUE
ENSMUSG00000048482	11.7837	6.14041	0.951234	7.34115e-10	3.52072e-08	TRUE
ENSMUSG00000086970	1.03918	0.162445	2.65194	7.4054e-10	3.54841e-08	TRUE
ENSMUSG00000037235	108.218	70.3242	0.610882	7.53328e-10	3.60652e-08	TRUE
ENSMUSG00000024087	19.8978	6.94104	1.48979	7.67845e-10	3.66636e-08	TRUE
ENSMUSG00000039954	69.2386	41.8035	0.738628	7.67263e-10	3.66636e-08	TRUE
ENSMUSG00000040732	8.85379	3.6514	1.23733	7.86179e-10	3.75062e-08	TRUE
ENSMUSG00000020893	109.849	66.2821	0.6991	8.29439e-10	3.95354e-08	TRUE
ENSMUSG00000021411	19.1329	9.31273	1.02379	8.48102e-10	4.03192e-08	TRUE
ENSMUSG00000022325	8.57175	4.27065	0.992171	8.69499e-10	4.12645e-08	TRUE
ENSMUSG00000031609	7.15104	3.06229	1.21306	8.712e-10	4.13093e-08	TRUE
ENSMUSG00000008305	71.482	46.6862	0.604505	8.72432e-10	4.13317e-08	TRUE
ENSMUSG00000025024	29.0123	17.4398	0.737766	8.87341e-10	4.20016e-08	TRUE
ENSMUSG00000027808	72.6478	47.3074	0.611066	8.93179e-10	4.22046e-08	TRUE
ENSMUSG00000032116	61.5946	40.0919	0.611487	9.23616e-10	4.35673e-08	TRUE
ENSMUSG00000022584	2.50431	0.352524	2.83227	9.25968e-10	4.36405e-08	TRUE
ENSMUSG00000084929	1.16982	0.193557	2.54913	9.28717e-10	4.37323e-08	TRUE
ENSMUSG00000079484	3.71748	1.54846	1.24498	9.34337e-10	4.3959e-08	TRUE
ENSMUSG00000049103	3.95983	0.613849	2.64875	9.44232e-10	4.43862e-08	TRUE
ENSMUSG00000057596	5.03255	2.20577	1.20308	9.72403e-10	4.56711e-08	TRUE
ENSMUSG00000027913	1.37859	0.331119	2.02959	9.76959e-10	4.58456e-08	TRUE
ENSMUSG00000037815	150.598	102.172	0.552241	1.01382e-09	4.74938e-08	TRUE
ENSMUSG00000022698	123.457	85.6108	0.526333	1.03639e-09	4.84676e-08	TRUE
ENSMUSG00000038648	48.8587	30.1375	0.676536	1.04696e-09	4.88781e-08	TRUE
ENSMUSG00000032327	10.4822	1.97089	2.33495	1.05122e-09	4.90349e-08	TRUE
ENSMUSG00000026127	48.4524	31.2598	0.622586	1.07332e-09	5.00233e-08	TRUE
ENSMUSG00000032437	112.894	77.4851	0.537455	1.07706e-09	5.01547e-08	TRUE
ENSMUSG00000029050	195.95	131.562	0.556428	1.10092e-09	5.12218e-08	TRUE
ENSMUSG00000041449	0.923712	0.0967787	3.21738	1.11578e-09	5.18688e-08	TRUE
ENSMUSG00000026655	23.45	12.3002	0.928378	1.11991e-09	5.20167e-08	TRUE
ENSMUSG00000037805	155.974	107.884	0.523352	1.14111e-09	5.29564e-08	TRUE
ENSMUSG00000001918	18.6272	6.3419	1.50449	1.14553e-09	5.31163e-08	TRUE
ENSMUSG00000030474	3.11131	0.853043	1.83513	1.18607e-09	5.49493e-08	TRUE
ENSMUSG00000058587	49.7245	29.4882	0.733848	1.19351e-09	5.52469e-08	TRUE
ENSMUSG00000054717	18.3234	10.1677	0.853393	1.19702e-09	5.53625e-08	TRUE
ENSMUSG00000048534	2.55744	0.467268	2.46379	1.20063e-09	5.54823e-08	TRUE
ENSMUSG00000020282	46.5628	25.8366	0.822088	1.20716e-09	5.57369e-08	TRUE
ENSMUSG00000041235	45.813	29.806	0.613781	1.22438e-09	5.64839e-08	TRUE
ENSMUSG00000002249	12.2915	5.62845	1.09176	1.23051e-09	5.67188e-08	TRUE
ENSMUSG00000038264	305.23	207.742	0.539879	1.24596e-09	5.73826e-08	TRUE
ENSMUSG00000039377	2.67562	0.61251	2.05459	1.28681e-09	5.92138e-08	TRUE
ENSMUSG00000053846	1.15874	0.170051	2.7273	1.38437e-09	6.35959e-08	TRUE
ENSMUSG00000049288	61.9945	39.7217	0.631035	1.46771e-09	6.72546e-08	TRUE
ENSMUSG00000052305	234.628	57.276	2.05567	1.57427e-09	7.17153e-08	TRUE
Novel00318	1.14567	0.107825	3.42867	1.57419e-09	7.17153e-08	TRUE
ENSMUSG00000022508	39.973	25.5331	0.646263	1.58354e-09	7.20774e-08	TRUE
ENSMUSG00000037465	13.0816	6.22712	1.03568	1.62762e-09	7.4022e-08	TRUE
ENSMUSG00000027087	137.413	96.437	0.506451	1.6539e-09	7.5092e-08	TRUE
ENSMUSG00000034235	147.648	101.515	0.529614	1.65339e-09	7.5092e-08	TRUE
ENSMUSG00000020644	126.525	79.8262	0.664222	1.71523e-09	7.7747e-08	TRUE
ENSMUSG00000024659	11.1903	2.77895	1.95817	1.7412e-09	7.87931e-08	TRUE
ENSMUSG00000029722	86.9706	60.0648	0.525291	1.73989e-09	7.87931e-08	TRUE
ENSMUSG00000058396	5.89751	2.18027	1.4141	1.76893e-09	7.99156e-08	TRUE
ENSMUSG00000024048	64.9766	37.2193	0.787112	1.81184e-09	8.17864e-08	TRUE
ENSMUSG00000027919	0.311127	0	6.71687	1.83084e-09	8.25754e-08	TRUE
ENSMUSG00000002020	2.90247	0.493601	2.48084	2.01921e-09	9.0921e-08	TRUE
ENSMUSG00000040528	1.65586	0.330394	2.36329	2.03669e-09	9.16324e-08	TRUE
ENSMUSG00000022483	11.5681	5.01242	1.20118	2.06677e-09	9.29093e-08	TRUE
ENSMUSG00000000682	3.96859	1.43096	1.43279	2.07144e-09	9.2966e-08	TRUE
ENSMUSG00000038507	20.1111	11.2801	0.822937	2.13216e-09	9.55337e-08	TRUE
ENSMUSG00000010048	12.5984	6.9355	0.847145	2.19394e-09	9.81405e-08	TRUE
ENSMUSG00000031917	29.224	18.2106	0.679105	2.19801e-09	9.8242e-08	TRUE
ENSMUSG00000030609	42.5661	27.7039	0.611003	2.2038e-09	9.83786e-08	TRUE
ENSMUSG00000091971	13.0289	7.15459	0.862066	2.21968e-09	9.88866e-08	TRUE
ENSMUSG00000024661	4464.72	3027.91	0.555958	2.22889e-09	9.91346e-08	TRUE
ENSMUSG00000075254	55.4276	32.6933	0.733519	2.23375e-09	9.927e-08	TRUE
ENSMUSG00000021950	2.32512	0.358066	2.68695	2.25424e-09	1.00099e-07	TRUE
ENSMUSG00000007617	34.8643	22.0624	0.653425	2.35312e-09	1.04256e-07	TRUE
ENSMUSG00000025757	25.7779	10.0204	1.37144	2.35359e-09	1.04256e-07	TRUE
ENSMUSG00000115049	4.2008	1.93622	1.11744	2.35978e-09	1.04445e-07	TRUE
ENSMUSG00000030521	22.2045	12.8851	0.779741	2.36932e-09	1.04782e-07	TRUE
ENSMUSG00000021638	7.42486	3.67407	1.00707	2.38898e-09	1.05566e-07	TRUE
ENSMUSG00000052560	22.3933	11.7419	0.91176	2.45902e-09	1.08398e-07	TRUE
ENSMUSG00000021595	89.0936	61.5024	0.530866	2.47011e-09	1.08799e-07	TRUE
ENSMUSG00000033863	179	118.027	0.59487	2.50833e-09	1.10393e-07	TRUE
ENSMUSG00000005667	41.3225	25.7731	0.677138	2.54764e-09	1.11955e-07	TRUE
ENSMUSG00000020439	10.7608	5.29305	1.0039	2.54794e-09	1.11955e-07	TRUE
ENSMUSG00000039356	18.9799	11.623	0.698318	2.60778e-09	1.14492e-07	TRUE
ENSMUSG00000014867	84.1896	56.3572	0.563487	2.67861e-09	1.17413e-07	TRUE
ENSMUSG00000000340	43.3466	27.3179	0.663576	2.70535e-09	1.18211e-07	TRUE
ENSMUSG00000032577	10.9654	5.23644	1.03449	2.70548e-09	1.18211e-07	TRUE
ENSMUSG00000027351	168.729	117.048	0.527015	2.71245e-09	1.1842e-07	TRUE
ENSMUSG00000016494	22.1367	12.0827	0.861519	2.76662e-09	1.20689e-07	TRUE
ENSMUSG00000032382	158.263	106.797	0.564785	2.76984e-09	1.20732e-07	TRUE
ENSMUSG00000020846	25.7104	14.7299	0.817371	2.79247e-09	1.21622e-07	TRUE
ENSMUSG00000030782	11.1229	5.79632	0.920036	2.81366e-09	1.22447e-07	TRUE
ENSMUSG00000038806	25.5797	15.8654	0.674116	2.90376e-09	1.26267e-07	TRUE
ENSMUSG00000066682	0.497767	0.033177	3.82484	2.91895e-09	1.26826e-07	TRUE
ENSMUSG00000055762	125.697	88.088	0.504495	2.97689e-09	1.29241e-07	TRUE
ENSMUSG00000021123	3.9202	1.51662	1.35974	2.9876e-09	1.29603e-07	TRUE
ENSMUSG00000041736	18.3403	8.907	1.02682	2.99643e-09	1.29882e-07	TRUE
ENSMUSG00000030247	9.41111	4.3031	1.12112	3.08037e-09	1.33415e-07	TRUE
ENSMUSG00000031304	1.04052	0.200475	2.32279	3.08968e-09	1.33712e-07	TRUE
ENSMUSG00000003484	2.30307	0.534347	2.0811	3.12703e-09	1.35221e-07	TRUE
ENSMUSG00000025997	8.99943	4.24508	1.07939	3.16724e-09	1.36851e-07	TRUE
ENSMUSG00000048721	4.89839	2.26115	1.10699	3.21899e-09	1.38758e-07	TRUE
ENSMUSG00000045817	68.6212	41.5554	0.709351	3.22313e-09	1.38826e-07	TRUE
ENSMUSG00000030249	13.5523	7.58119	0.826822	3.28302e-09	1.41183e-07	TRUE
ENSMUSG00000024513	52.4458	35.2358	0.570955	3.42572e-09	1.46972e-07	TRUE
ENSMUSG00000059108	4.50725	1.12603	2.00539	3.4231e-09	1.46972e-07	TRUE
ENSMUSG00000006390	71.2096	43.8943	0.682341	3.45425e-09	1.48079e-07	TRUE
ENSMUSG00000032402	45.5399	28.0099	0.677594	3.53305e-09	1.51338e-07	TRUE
ENSMUSG00000033356	6.59648	3.22053	1.04186	3.63589e-09	1.55621e-07	TRUE
ENSMUSG00000060962	10.5897	2.23826	2.22347	3.97351e-09	1.69938e-07	TRUE
ENSMUSG00000050747	1.70696	0.550247	1.62181	4.00651e-09	1.71216e-07	TRUE
ENSMUSG00000063550	44.0295	26.2207	0.752321	4.30179e-09	1.8326e-07	TRUE
ENSMUSG00000026509	172.404	123.28	0.474262	4.31175e-09	1.83541e-07	TRUE
ENSMUSG00000040322	4.87148	2.22033	1.12539	4.39526e-09	1.8695e-07	TRUE
ENSMUSG00000078812	375.981	268.636	0.474764	4.44835e-09	1.8906e-07	TRUE
ENSMUSG00000057604	6.76787	3.52481	0.923098	4.55291e-09	1.93203e-07	TRUE
Novel00127	0.419678	0.0235066	3.94739	4.5903e-09	1.94638e-07	TRUE
ENSMUSG00000058258	72.7753	47.3928	0.61788	4.64263e-09	1.96704e-07	TRUE
ENSMUSG00000028069	41.4965	26.0131	0.660697	4.88696e-09	2.06531e-07	TRUE
ENSMUSG00000067235	1.41257	0.228111	2.61911	4.95019e-09	2.08923e-07	TRUE
ENSMUSG00000078249	47.64	26.5748	0.820463	5.00673e-09	2.11146e-07	TRUE
ENSMUSG00000051341	3.79499	1.58297	1.25854	5.15431e-09	2.17034e-07	TRUE
ENSMUSG00000021823	32.0427	20.6258	0.63703	5.6156e-09	2.3573e-07	TRUE
ENSMUSG00000047216	34.2283	21.3187	0.673359	5.63434e-09	2.36335e-07	TRUE
ENSMUSG00000039835	53.6156	36.3819	0.556754	5.65405e-09	2.36979e-07	TRUE
ENSMUSG00000009356	15.8058	9.19937	0.770623	5.73648e-09	2.40249e-07	TRUE
ENSMUSG00000061175	19.1978	10.3988	0.873117	5.87214e-09	2.45742e-07	TRUE
ENSMUSG00000029373	5.02791	1.65491	1.57079	6.01948e-09	2.51329e-07	TRUE
ENSMUSG00000070532	8.8408	4.67638	0.914518	6.0652e-09	2.53045e-07	TRUE
ENSMUSG00000056076	180.78	127.262	0.494308	6.07343e-09	2.53194e-07	TRUE
ENSMUSG00000049502	9.10889	5.01644	0.863531	6.09408e-09	2.53861e-07	TRUE
ENSMUSG00000042377	0.661662	0.0988429	2.72924	6.16762e-09	2.56728e-07	TRUE
ENSMUSG00000025610	1.03498	0.229487	2.18883	6.23047e-09	2.59147e-07	TRUE
ENSMUSG00000019278	1.30666	0.121661	3.38541	6.3477e-09	2.63822e-07	TRUE
ENSMUSG00000033777	4.39523	1.43364	1.63332	6.36068e-09	2.6416e-07	TRUE
ENSMUSG00000097195	14.0219	7.49179	0.912372	6.47866e-09	2.68855e-07	TRUE
ENSMUSG00000074570	1.05993	0.195622	2.42382	6.75704e-09	2.79981e-07	TRUE
ENSMUSG00000031538	80.339	51.2075	0.628132	7.2655e-09	3.00364e-07	TRUE
ENSMUSG00000020932	4183.14	2597.75	0.668234	7.38169e-09	3.04936e-07	TRUE
ENSMUSG00000042821	4.9027	0.985826	2.22321	7.40073e-09	3.05491e-07	TRUE
ENSMUSG00000026675	76.8873	52.5785	0.536553	7.73282e-09	3.18959e-07	TRUE
ENSMUSG00000046352	36.4622	8.66788	2.02159	7.89745e-09	3.25503e-07	TRUE
ENSMUSG00000076498	1.3565	0.388491	1.79359	8.29338e-09	3.41563e-07	TRUE
ENSMUSG00000033220	9.77766	3.81011	1.3779	8.37039e-09	3.44475e-07	TRUE
ENSMUSG00000047867	6.91792	1.70131	1.95763	8.54727e-09	3.51489e-07	TRUE
ENSMUSG00000057191	2.30372	0.676074	1.7368	8.58515e-09	3.5278e-07	TRUE
ENSMUSG00000023988	40.5215	25.3704	0.65879	9.13381e-09	3.74761e-07	TRUE
ENSMUSG00000037876	54.8998	35.1182	0.64412	9.84688e-09	4.03108e-07	TRUE
ENSMUSG00000009471	0.419678	0.0248828	3.94998	1.00846e-08	4.12221e-07	TRUE
ENSMUSG00000026121	39.8454	21.9482	0.826647	1.01658e-08	4.14916e-07	TRUE
ENSMUSG00000063632	15.8857	8.11916	0.936813	1.02222e-08	4.16907e-07	TRUE
ENSMUSG00000071350	12.4095	4.57822	1.44415	1.035e-08	4.21489e-07	TRUE
ENSMUSG00000058355	94.8821	65.633	0.534521	1.09739e-08	4.45236e-07	TRUE
ENSMUSG00000022012	25.4089	16.1266	0.644279	1.11932e-08	4.53796e-07	TRUE
ENSMUSG00000030427	0.483317	0	7.31836	1.12842e-08	4.57145e-07	TRUE
ENSMUSG00000074272	7.29544	3.76328	0.935648	1.1742e-08	4.74984e-07	TRUE
ENSMUSG00000040522	0.488821	0.0490774	3.25232	1.19487e-08	4.82986e-07	TRUE
ENSMUSG00000054520	10.5283	5.82189	0.836542	1.20986e-08	4.88686e-07	TRUE
ENSMUSG00000042284	9.94136	4.9176	1.02006	1.2157e-08	4.90317e-07	TRUE
ENSMUSG00000041360	48.246	31.7308	0.606693	1.24208e-08	5.00586e-07	TRUE
ENSMUSG00000052056	6.13058	2.70698	1.17054	1.25912e-08	5.06704e-07	TRUE
ENSMUSG00000063388	0.390629	0.00829425	5.16518	1.27721e-08	5.13608e-07	TRUE
ENSMUSG00000035725	18.3208	11.5601	0.654977	1.3079e-08	5.2556e-07	TRUE
ENSMUSG00000030530	56.9791	34.7843	0.68723	1.32609e-08	5.32087e-07	TRUE
ENSMUSG00000001156	35.1975	19.2567	0.845665	1.34083e-08	5.37602e-07	TRUE
ENSMUSG00000038402	5.29108	1.95984	1.38178	1.3544e-08	5.42248e-07	TRUE
ENSMUSG00000045871	3.94096	1.63274	1.27926	1.35973e-08	5.43983e-07	TRUE
ENSMUSG00000036552	14.7913	8.28142	0.829911	1.38755e-08	5.54299e-07	TRUE
ENSMUSG00000024691	4.24922	1.58638	1.45469	1.3999e-08	5.58824e-07	TRUE
ENSMUSG00000068606	0.367811	0.0159004	4.27161	1.40953e-08	5.62254e-07	TRUE
ENSMUSG00000084956	0.990791	0.131332	2.91089	1.42557e-08	5.68237e-07	TRUE
ENSMUSG00000053553	16.2453	9.98048	0.695298	1.48736e-08	5.92436e-07	TRUE
ENSMUSG00000000223	93.9553	53.3619	0.790879	1.51242e-08	6.01977e-07	TRUE
ENSMUSG00000032271	2.18351	0.188015	3.50818	1.53278e-08	6.09635e-07	TRUE
ENSMUSG00000021959	21.538	13.3132	0.681591	1.56961e-08	6.22468e-07	TRUE
ENSMUSG00000106734	1.82174	0.596572	1.58487	1.60615e-08	6.35573e-07	TRUE
ENSMUSG00000047735	6.89652	3.44872	0.995532	1.60765e-08	6.35702e-07	TRUE
ENSMUSG00000036854	17.6152	10.4742	0.732797	1.66441e-08	6.57672e-07	TRUE
ENSMUSG00000030717	19.9748	6.49304	1.5934	1.67349e-08	6.6078e-07	TRUE
ENSMUSG00000024620	29.7289	15.8532	0.869726	1.71085e-08	6.74066e-07	TRUE
Novel00173	3.61849	0.438219	3.12017	1.71027e-08	6.74066e-07	TRUE
ENSMUSG00000024785	33.9538	21.0672	0.670273	1.78096e-08	7.01185e-07	TRUE
ENSMUSG00000048332	31.7354	20.0978	0.654428	1.80116e-08	7.08623e-07	TRUE
ENSMUSG00000032712	12.7677	7.51327	0.766236	1.839e-08	7.22989e-07	TRUE
ENSMUSG00000021281	7.79282	2.54109	1.59065	1.86806e-08	7.33887e-07	TRUE
ENSMUSG00000030088	119.003	79.5376	0.566897	1.89427e-08	7.43649e-07	TRUE
ENSMUSG00000056216	43.7659	29.297	0.578049	1.90372e-08	7.4682e-07	TRUE
ENSMUSG00000111639	0.458397	0.0311127	3.69115	1.94383e-08	7.61458e-07	TRUE
ENSMUSG00000020372	169.49	118.806	0.5065	2.0136e-08	7.8766e-07	TRUE
ENSMUSG00000017734	207.451	137.167	0.586591	2.03411e-08	7.94542e-07	TRUE
ENSMUSG00000028238	0.266867	0	6.49646	2.13245e-08	8.30856e-07	TRUE
ENSMUSG00000087335	0.369875	0.00829425	5.08421	2.13317e-08	8.30856e-07	TRUE
ENSMUSG00000052533	20.6977	12.6904	0.689525	2.16005e-08	8.40723e-07	TRUE
ENSMUSG00000021116	56.3657	36.8277	0.608397	2.2406e-08	8.71455e-07	TRUE
ENSMUSG00000039109	15.7199	4.73107	1.69744	2.31674e-08	9.00424e-07	TRUE
ENSMUSG00000062312	5.46541	2.50799	1.09084	2.36304e-08	9.17114e-07	TRUE
ENSMUSG00000017421	89.5731	63.6737	0.488044	2.3877e-08	9.26022e-07	TRUE
ENSMUSG00000016918	25.5996	14.4964	0.815137	2.53176e-08	9.79802e-07	TRUE
ENSMUSG00000001305	14.3718	8.31452	0.780285	2.56353e-08	9.91397e-07	TRUE
ENSMUSG00000090053	7.91407	4.30107	0.872037	2.69595e-08	1.03966e-06	TRUE
ENSMUSG00000030966	4.89694	2.02268	1.25021	2.74405e-08	1.05746e-06	TRUE
ENSMUSG00000034412	41.07	27.2814	0.585403	2.76729e-08	1.06566e-06	TRUE
ENSMUSG00000038463	14.9013	8.47077	0.802173	2.81972e-08	1.08432e-06	TRUE
ENSMUSG00000020532	172.181	123.605	0.471186	2.8438e-08	1.09281e-06	TRUE
ENSMUSG00000063851	0.494326	0.0573717	3.05529	2.92821e-08	1.12366e-06	TRUE
ENSMUSG00000032041	9.42158	4.80786	0.942604	2.96221e-08	1.13591e-06	TRUE
ENSMUSG00000025981	22.5831	13.8226	0.696428	3.08867e-08	1.18108e-06	TRUE
ENSMUSG00000045534	9.17528	4.803	0.906896	3.10217e-08	1.18541e-06	TRUE
ENSMUSG00000029761	38.3592	22.4295	0.758355	3.11707e-08	1.19027e-06	TRUE
ENSMUSG00000024590	17.913	9.74349	0.858213	3.2581e-08	1.24238e-06	TRUE
ENSMUSG00000059901	1.96901	0.570313	1.75743	3.29903e-08	1.25711e-06	TRUE
ENSMUSG00000044217	0.744604	0.146544	2.33092	3.33313e-08	1.26922e-06	TRUE
ENSMUSG00000026393	104.88	68.5286	0.60682	3.34554e-08	1.27283e-06	TRUE
Novel00387	1.42075	0.421668	1.74339	3.34728e-08	1.27283e-06	TRUE
ENSMUSG00000021702	3.15462	1.00165	1.63633	3.3662e-08	1.27735e-06	TRUE
ENSMUSG00000037846	11.2991	6.56972	0.787951	3.36504e-08	1.27735e-06	TRUE
ENSMUSG00000071072	81.0244	57.1246	0.502583	3.36379e-08	1.27735e-06	TRUE
ENSMUSG00000047649	18.5941	11.3125	0.711369	3.50169e-08	1.32784e-06	TRUE
ENSMUSG00000027399	2.05141	0.285519	2.75158	3.75124e-08	1.42148e-06	TRUE
ENSMUSG00000044103	2.12675	0.586865	1.87368	3.82984e-08	1.44925e-06	TRUE
ENSMUSG00000067367	20.9746	12.8797	0.693749	3.84463e-08	1.45384e-06	TRUE
ENSMUSG00000038037	3.31048	1.11017	1.56578	3.90617e-08	1.47609e-06	TRUE
ENSMUSG00000047675	242.666	172.391	0.486182	3.99737e-08	1.5095e-06	TRUE
ENSMUSG00000041313	99.2805	61.8131	0.664974	4.02406e-08	1.51853e-06	TRUE
ENSMUSG00000022548	790.454	517.469	0.600009	4.02726e-08	1.51869e-06	TRUE
ENSMUSG00000028010	21.4127	13.3568	0.666186	4.11151e-08	1.54939e-06	TRUE
ENSMUSG00000057123	1.40004	0.345643	1.99117	4.25833e-08	1.6014e-06	TRUE
ENSMUSG00000102051	0.647825	0.0739602	3.09203	4.32816e-08	1.62541e-06	TRUE
ENSMUSG00000038650	66.4073	43.9321	0.581747	4.36701e-08	1.63888e-06	TRUE
ENSMUSG00000037003	58.2972	38.1209	0.596649	4.38943e-08	1.64616e-06	TRUE
ENSMUSG00000073775	5.20825	2.59227	0.992787	4.42056e-08	1.65669e-06	TRUE
ENSMUSG00000060131	1.17888	0.164509	2.84122	4.49093e-08	1.68075e-06	TRUE
ENSMUSG00000040565	43.0035	20.0631	1.10354	4.57585e-08	1.70902e-06	TRUE
ENSMUSG00000029771	5.94249	3.12176	0.916221	4.58217e-08	1.71021e-06	TRUE
ENSMUSG00000039756	36.9233	23.0943	0.672941	4.58545e-08	1.71026e-06	TRUE
ENSMUSG00000022799	53.2874	35.3364	0.576378	4.74096e-08	1.76584e-06	TRUE
ENSMUSG00000038371	79.2701	54.7902	0.516482	4.8969e-08	1.82144e-06	TRUE
ENSMUSG00000038539	40.3363	23.9804	0.72721	4.90596e-08	1.82357e-06	TRUE
ENSMUSG00000026380	2.16822	0.467342	2.12164	5.05422e-08	1.87612e-06	TRUE
ENSMUSG00000016524	0.780571	0.105761	2.8383	5.15326e-08	1.90769e-06	TRUE
ENSMUSG00000031167	104.886	68.3257	0.603979	5.19049e-08	1.92016e-06	TRUE
ENSMUSG00000022488	19.1293	10.512	0.863608	5.20504e-08	1.92424e-06	TRUE
ENSMUSG00000028073	8.85746	3.6894	1.21796	5.38797e-08	1.99052e-06	TRUE
ENSMUSG00000031078	170.598	123.424	0.455011	5.53403e-08	2.04171e-06	TRUE
ENSMUSG00000038894	176.008	124.728	0.485099	5.53282e-08	2.04171e-06	TRUE
ENSMUSG00000042265	0.323587	0	6.75794	5.69209e-08	2.09719e-06	TRUE
ENSMUSG00000053436	86.8186	62.0019	0.47521	5.74458e-08	2.1151e-06	TRUE
ENSMUSG00000033697	87.3047	59.6147	0.533265	5.81263e-08	2.13871e-06	TRUE
ENSMUSG00000058099	7.02318	3.06225	1.19448	5.82106e-08	2.14037e-06	TRUE
ENSMUSG00000008393	204.17	132.78	0.608652	5.84957e-08	2.1494e-06	TRUE
ENSMUSG00000073411	152.542	105.332	0.520721	5.92772e-08	2.17519e-06	TRUE
ENSMUSG00000036986	10.3111	5.7542	0.819903	6.00594e-08	2.20093e-06	TRUE
ENSMUSG00000022247	32.3737	18.8539	0.791481	6.26477e-08	2.29269e-06	TRUE
ENSMUSG00000015839	34.8632	21.0524	0.720055	6.30752e-08	2.30679e-06	TRUE
ENSMUSG00000015112	20.1644	12.129	0.72095	6.32223e-08	2.31062e-06	TRUE
Novel00352	0.945842	0.0573717	3.96224	6.38858e-08	2.33331e-06	TRUE
ENSMUSG00000042638	5.2168	0.827472	2.574	6.46556e-08	2.35984e-06	TRUE
ENSMUSG00000035372	20.3488	12.5155	0.680625	6.58195e-08	2.39911e-06	TRUE
ENSMUSG00000056498	2.04652	0.717546	1.48202	6.7332e-08	2.4526e-06	TRUE
ENSMUSG00000001768	47.9474	30.6702	0.63325	6.90358e-08	2.51299e-06	TRUE
ENSMUSG00000038900	164.236	114.291	0.520476	6.92407e-08	2.51876e-06	TRUE
ENSMUSG00000019558	340.06	249.55	0.434622	6.96822e-08	2.53313e-06	TRUE
ENSMUSG00000018293	201.149	142.117	0.483605	7.30793e-08	2.64926e-06	TRUE
ENSMUSG00000050919	5.63981	1.92177	1.5255	7.31194e-08	2.64926e-06	TRUE
ENSMUSG00000033335	151.879	102.651	0.54508	7.49281e-08	2.71298e-06	TRUE
ENSMUSG00000031805	20.1	11.3799	0.793145	7.55622e-08	2.73413e-06	TRUE
ENSMUSG00000025809	146.619	99.9788	0.551942	7.84246e-08	2.83582e-06	TRUE
ENSMUSG00000005481	22.6803	13.9919	0.684857	8.04901e-08	2.90473e-06	TRUE
ENSMUSG00000029482	76.508	53.4216	0.51039	8.13126e-08	2.93053e-06	TRUE
ENSMUSG00000064262	1.96763	0.624933	1.60759	8.36955e-08	3.01442e-06	TRUE
ENSMUSG00000026436	30.9709	19.6976	0.640968	8.49005e-08	3.0558e-06	TRUE
ENSMUSG00000029110	97.4294	69.4299	0.482625	9.32634e-08	3.33917e-06	TRUE
ENSMUSG00000046589	0.392694	0.0318008	3.468	9.63612e-08	3.44556e-06	TRUE
ENSMUSG00000029204	2.16684	0.69469	1.6533	9.74864e-08	3.48123e-06	TRUE
ENSMUSG00000042594	31.2846	19.8222	0.640417	9.77095e-08	3.48691e-06	TRUE
ENSMUSG00000025316	16.7834	9.75106	0.774761	1.01869e-07	3.63297e-06	TRUE
ENSMUSG00000031681	36.7852	23.1418	0.651516	1.0244e-07	3.65096e-06	TRUE
ENSMUSG00000032966	386.401	285.276	0.426888	1.03076e-07	3.6712e-06	TRUE
ENSMUSG00000067274	332.318	224.56	0.560121	1.03777e-07	3.69376e-06	TRUE
ENSMUSG00000023852	62.0859	43.8877	0.494674	1.05981e-07	3.76976e-06	TRUE
ENSMUSG00000028896	18.9454	11.6451	0.686423	1.07762e-07	3.83061e-06	TRUE
ENSMUSG00000031596	116.969	79.1327	0.545476	1.08873e-07	3.86505e-06	TRUE
ENSMUSG00000040010	125.209	84.4091	0.547772	1.09745e-07	3.89096e-06	TRUE
ENSMUSG00000004665	14.9726	8.10456	0.854661	1.13316e-07	4.01235e-06	TRUE
ENSMUSG00000022241	53.0833	35.9243	0.556113	1.14319e-07	4.04521e-06	TRUE
ENSMUSG00000042367	0.83664	0.0470131	3.96893	1.14453e-07	4.04733e-06	TRUE
ENSMUSG00000043733	468.513	330.404	0.489745	1.19994e-07	4.24053e-06	TRUE
ENSMUSG00000032381	20.0935	13.1187	0.617346	1.20603e-07	4.25656e-06	TRUE
ENSMUSG00000022582	0.54	0.0490774	3.38315	1.24763e-07	4.4005e-06	TRUE
ENSMUSG00000011114	35.1228	23.7173	0.558179	1.25369e-07	4.41618e-06	TRUE
ENSMUSG00000034006	23.2472	14.7766	0.638669	1.26371e-07	4.44571e-06	TRUE
ENSMUSG00000115219	0.947181	0.277188	1.77375	1.28754e-07	4.52082e-06	TRUE
ENSMUSG00000033016	9.74632	5.94834	0.706021	1.30541e-07	4.57767e-06	TRUE
ENSMUSG00000079419	3.2246	0.391968	2.97338	1.31044e-07	4.59234e-06	TRUE
ENSMUSG00000049791	22.5191	14.6278	0.619472	1.34612e-07	4.70531e-06	TRUE
ENSMUSG00000022003	29.5752	20.0474	0.556158	1.41444e-07	4.93463e-06	TRUE
ENSMUSG00000050164	19.1026	11.7916	0.696268	1.4471e-07	5.04211e-06	TRUE
ENSMUSG00000039701	78.8587	52.9666	0.567539	1.45232e-07	5.0568e-06	TRUE
ENSMUSG00000001098	39.8346	27.021	0.547605	1.50626e-07	5.23152e-06	TRUE
ENSMUSG00000036885	42.988	29.6298	0.526056	1.50909e-07	5.23802e-06	TRUE
ENSMUSG00000024991	264.186	195.413	0.432033	1.52208e-07	5.27638e-06	TRUE
ENSMUSG00000015950	10.6729	5.10087	1.05184	1.53938e-07	5.33295e-06	TRUE
ENSMUSG00000030890	0.441808	0.0477012	3.09913	1.61882e-07	5.5975e-06	TRUE
ENSMUSG00000020869	184.915	136.859	0.426506	1.64944e-07	5.69615e-06	TRUE
ENSMUSG00000033508	1.87017	0.693351	1.40416	1.67097e-07	5.76685e-06	TRUE
ENSMUSG00000041438	32.1634	21.759	0.556945	1.68046e-07	5.79593e-06	TRUE
ENSMUSG00000024085	21.4339	11.95	0.820444	1.69667e-07	5.84816e-06	TRUE
ENSMUSG00000082292	0.481866	0.0490774	3.22618	1.71541e-07	5.909e-06	TRUE
ENSMUSG00000042549	3.43895	1.4758	1.24224	1.76621e-07	6.08017e-06	TRUE
ENSMUSG00000066684	0.300732	0.00760616	4.7625	1.79919e-07	6.18977e-06	TRUE
ENSMUSG00000022661	85.1075	61.2443	0.47381	1.85923e-07	6.38426e-06	TRUE
ENSMUSG00000037594	3.66916	1.69493	1.13035	1.88699e-07	6.47141e-06	TRUE
ENSMUSG00000032058	24.2861	16.157	0.577914	1.99217e-07	6.81499e-06	TRUE
ENSMUSG00000028859	9.55172	4.38199	1.09934	2.00217e-07	6.8449e-06	TRUE
ENSMUSG00000047443	0.250966	0	6.41888	2.02782e-07	6.92826e-06	TRUE
ENSMUSG00000026630	3.99764	1.74546	1.176	2.0668e-07	7.057e-06	TRUE
ENSMUSG00000022781	71.2064	50.7732	0.486556	2.1025e-07	7.17441e-06	TRUE
ENSMUSG00000041974	5.75788	3.11901	0.871834	2.13424e-07	7.27361e-06	TRUE
ENSMUSG00000024451	10.7475	5.21511	0.999822	2.13747e-07	7.28007e-06	TRUE
Novel00024	0.651917	0.0815663	2.9666	2.24545e-07	7.62404e-06	TRUE
ENSMUSG00000001056	54.1362	35.03	0.616899	2.33842e-07	7.93478e-06	TRUE
ENSMUSG00000049401	43.8141	29.5864	0.551731	2.35891e-07	7.99932e-06	TRUE
ENSMUSG00000023027	16.9188	10.2384	0.70425	2.36047e-07	7.99962e-06	TRUE
ENSMUSG00000023367	29.0316	18.3378	0.661222	2.44287e-07	8.26346e-06	TRUE
ENSMUSG00000051498	1.14769	0.318659	1.84853	2.48046e-07	8.37505e-06	TRUE
ENSMUSG00000031488	4.25973	1.87128	1.16255	2.72908e-07	9.18606e-06	TRUE
ENSMUSG00000024140	201.233	145.692	0.451195	2.74416e-07	9.2311e-06	TRUE
ENSMUSG00000029490	5.15703	2.76985	0.900666	2.88085e-07	9.67301e-06	TRUE
ENSMUSG00000003123	18.484	11.4696	0.668238	3.00459e-07	1.00637e-05	TRUE
ENSMUSG00000036098	302.088	217.464	0.46291	3.00934e-07	1.00735e-05	TRUE
ENSMUSG00000038335	35.553	24.2433	0.547531	3.07808e-07	1.02972e-05	TRUE
ENSMUSG00000027985	3.27509	0.651229	2.25683	3.17407e-07	1.06053e-05	TRUE
ENSMUSG00000025314	65.9863	46.3185	0.49928	3.1858e-07	1.0638e-05	TRUE
ENSMUSG00000019487	18.2714	10.6177	0.778561	3.18938e-07	1.06434e-05	TRUE
ENSMUSG00000048170	23.3763	15.4912	0.588839	3.23332e-07	1.07769e-05	TRUE
ENSMUSG00000024409	0.597372	0.0960906	2.57807	3.24513e-07	1.08096e-05	TRUE
ENSMUSG00000028741	38.0001	25.8566	0.554946	3.29219e-07	1.09597e-05	TRUE
ENSMUSG00000109865	28.7476	19.7134	0.542014	3.30114e-07	1.09828e-05	TRUE
ENSMUSG00000027828	157.876	112.865	0.472453	3.31078e-07	1.10081e-05	TRUE
ENSMUSG00000047880	0.304897	0.0159004	3.99214	3.3153e-07	1.10164e-05	TRUE
ENSMUSG00000001542	41.7886	27.6314	0.583336	3.32916e-07	1.10491e-05	TRUE
ENSMUSG00000049516	23.8134	15.6349	0.607578	3.34536e-07	1.10961e-05	TRUE
ENSMUSG00000103439	0.296603	0.0159004	3.95695	3.40687e-07	1.12795e-05	TRUE
ENSMUSG00000057113	165.454	119.294	0.470949	3.4296e-07	1.1341e-05	TRUE
ENSMUSG00000025185	2.67627	0.939389	1.54177	3.43911e-07	1.13655e-05	TRUE
ENSMUSG00000028864	2.43643	0.875174	1.43671	3.47527e-07	1.14711e-05	TRUE
ENSMUSG00000000562	1.04606	0.342854	1.61381	3.58191e-07	1.18017e-05	TRUE
ENSMUSG00000017428	63.0918	44.8764	0.480805	3.58978e-07	1.18205e-05	TRUE
ENSMUSG00000029447	151.76	111.397	0.44392	3.60992e-07	1.18796e-05	TRUE
ENSMUSG00000018604	4.62272	1.59207	1.48663	3.68234e-07	1.21033e-05	TRUE
ENSMUSG00000078606	0.577994	0.0864201	2.63599	3.68512e-07	1.21052e-05	TRUE
ENSMUSG00000039886	27.4139	17.9943	0.59781	3.74269e-07	1.22795e-05	TRUE
ENSMUSG00000014496	128.693	91.1246	0.492999	3.79464e-07	1.24424e-05	TRUE
ENSMUSG00000095028	0.454956	0	7.21404	3.79788e-07	1.24456e-05	TRUE
ENSMUSG00000055003	67.529	43.2745	0.621111	3.80753e-07	1.24697e-05	TRUE
ENSMUSG00000043017	0.836603	0.153462	2.40755	3.86195e-07	1.26404e-05	TRUE
ENSMUSG00000040661	51.0714	34.452	0.561367	3.87633e-07	1.26722e-05	TRUE
ENSMUSG00000090035	12.4919	7.9357	0.649737	3.98429e-07	1.30018e-05	TRUE
ENSMUSG00000085795	38.881	25.2827	0.597891	4.15162e-07	1.35316e-05	TRUE
ENSMUSG00000074578	20.4684	11.9608	0.781371	4.17952e-07	1.35981e-05	TRUE
ENSMUSG00000079334	14.1055	9.18136	0.613517	4.33638e-07	1.40917e-05	TRUE
ENSMUSG00000028860	0.931281	0.266829	1.78689	4.39723e-07	1.42724e-05	TRUE
ENSMUSG00000029798	5.70388	3.23647	0.819635	4.50015e-07	1.45978e-05	TRUE
ENSMUSG00000015575	40.6383	26.8327	0.596047	4.52728e-07	1.4677e-05	TRUE
ENSMUSG00000028514	112.847	79.7669	0.488319	4.53092e-07	1.46801e-05	TRUE
ENSMUSG00000027750	2.86708	1.30789	1.11876	4.56607e-07	1.47852e-05	TRUE
ENSMUSG00000027075	1.63162	0.380885	2.07312	4.61312e-07	1.49199e-05	TRUE
ENSMUSG00000026365	62.513	32.1194	0.928694	4.62516e-07	1.49499e-05	TRUE
ENSMUSG00000064080	9.72893	4.50445	1.06833	4.64589e-07	1.5008e-05	TRUE
ENSMUSG00000022052	77.6517	54.2466	0.506149	4.71255e-07	1.52144e-05	TRUE
ENSMUSG00000001497	0.320798	0.0235066	3.5577	4.7155e-07	1.52149e-05	TRUE
ENSMUSG00000018481	178.82	129.947	0.457381	4.7431e-07	1.52949e-05	TRUE
ENSMUSG00000032518	487.249	354.144	0.460065	4.88976e-07	1.57306e-05	TRUE
ENSMUSG00000069793	1.38341	0.363608	1.9243	4.88843e-07	1.57306e-05	TRUE
ENSMUSG00000032244	137.017	101.169	0.431787	4.91173e-07	1.5792e-05	TRUE
ENSMUSG00000034116	7.3535	3.68711	1.01012	4.91806e-07	1.5803e-05	TRUE
ENSMUSG00000032717	2.87697	0.841997	1.7231	4.95719e-07	1.59194e-05	TRUE
ENSMUSG00000024754	21.542	13.1585	0.686141	5.06319e-07	1.62502e-05	TRUE
ENSMUSG00000034342	81.9796	56.4653	0.535493	5.09072e-07	1.63289e-05	TRUE
ENSMUSG00000022102	2.48348	0.791543	1.60081	5.19533e-07	1.66351e-05	TRUE
ENSMUSG00000039097	0.780534	0.194934	1.98872	5.22965e-07	1.67352e-05	TRUE
ENSMUSG00000030218	42.296	15.0845	1.43652	5.24793e-07	1.67838e-05	TRUE
ENSMUSG00000000776	33.0898	22.0349	0.571743	5.36109e-07	1.71156e-05	TRUE
ENSMUSG00000039191	43.6193	30.4524	0.510928	5.36873e-07	1.713e-05	TRUE
ENSMUSG00000033808	32.965	22.2116	0.56974	5.40433e-07	1.72234e-05	TRUE
ENSMUSG00000027849	46.0416	28.6792	0.677291	5.42561e-07	1.7261e-05	TRUE
ENSMUSG00000031586	4.18088	1.88095	1.13154	5.42394e-07	1.7261e-05	TRUE
ENSMUSG00000061458	30.9899	20.1635	0.615046	5.42164e-07	1.7261e-05	TRUE
ENSMUSG00000042202	41.0592	28.3272	0.533864	5.42953e-07	1.72634e-05	TRUE
ENSMUSG00000002699	4.38541	1.49373	1.60429	5.50739e-07	1.75007e-05	TRUE
Novel00235	0.42522	0.0483893	3.04922	5.53767e-07	1.75867e-05	TRUE
ENSMUSG00000027722	14.931	9.30574	0.680528	5.54226e-07	1.7591e-05	TRUE
ENSMUSG00000024053	66.9856	41.0902	0.678866	5.67133e-07	1.79798e-05	TRUE
ENSMUSG00000020520	56.89	39.2055	0.51931	5.70624e-07	1.80694e-05	TRUE
ENSMUSG00000040312	19.2552	11.4523	0.739757	5.72865e-07	1.81298e-05	TRUE
ENSMUSG00000017765	45.2275	30.7373	0.540682	5.81221e-07	1.8373e-05	TRUE
ENSMUSG00000039457	1.29638	0.280666	2.14177	6.05376e-07	1.91033e-05	TRUE
ENSMUSG00000024232	7.58574	3.79853	0.981829	6.08816e-07	1.92008e-05	TRUE
ENSMUSG00000028108	17.9168	7.15137	1.2753	6.26462e-07	1.97459e-05	TRUE
ENSMUSG00000004894	330.947	229.107	0.518258	6.28643e-07	1.98032e-05	TRUE
ENSMUSG00000034118	67.308	48.735	0.457602	6.30995e-07	1.98658e-05	TRUE
ENSMUSG00000022500	89.7376	64.1819	0.474201	6.33526e-07	1.9934e-05	TRUE
ENSMUSG00000058392	21.9453	13.0975	0.731392	6.468e-07	2.03165e-05	TRUE
ENSMUSG00000018076	66.2398	47.0815	0.48547	6.59411e-07	2.07006e-05	TRUE
ENSMUSG00000001674	25.9159	17.3058	0.575762	6.64267e-07	2.08291e-05	TRUE
ENSMUSG00000036533	7.78774	4.45729	0.791556	6.64179e-07	2.08291e-05	TRUE
ENSMUSG00000038489	35.8446	24.5937	0.538455	6.70192e-07	2.09908e-05	TRUE
ENSMUSG00000031278	53.8438	37.019	0.542414	6.80076e-07	2.12881e-05	TRUE
ENSMUSG00000004655	2.19513	0.490811	2.10677	6.83544e-07	2.13844e-05	TRUE
ENSMUSG00000059336	4.71381	2.44152	0.951012	6.89198e-07	2.15489e-05	TRUE
ENSMUSG00000061410	72.2866	51.0759	0.485862	6.91557e-07	2.16103e-05	TRUE
Novel00076	0.750834	0.185263	1.99215	6.94381e-07	2.16861e-05	TRUE
ENSMUSG00000022074	1.77549	0.600738	1.5203	7.00194e-07	2.18551e-05	TRUE
ENSMUSG00000040681	59.0776	42.1491	0.481897	7.11499e-07	2.21953e-05	TRUE
ENSMUSG00000025887	5.44477	2.43881	1.14001	7.33639e-07	2.28598e-05	TRUE
ENSMUSG00000039458	19.8612	13.3055	0.567594	7.4106e-07	2.30778e-05	TRUE
ENSMUSG00000029368	3.53201	0	10.2597	7.78737e-07	2.42097e-05	TRUE
ENSMUSG00000026083	89.4117	65.2729	0.455782	7.93196e-07	2.46435e-05	TRUE
ENSMUSG00000041712	36.8673	25.0312	0.558249	7.93597e-07	2.46435e-05	TRUE
ENSMUSG00000014859	33.2691	23.0214	0.519416	8.00133e-07	2.48323e-05	TRUE
ENSMUSG00000028367	78.2738	54.2738	0.524343	8.04876e-07	2.49653e-05	TRUE
ENSMUSG00000039903	2.41567	1.01274	1.21924	8.08129e-07	2.50378e-05	TRUE
ENSMUSG00000074417	0.285556	0.00829425	4.70971	8.12178e-07	2.51489e-05	TRUE
ENSMUSG00000075707	0.337386	0.0318008	3.25696	8.21752e-07	2.54165e-05	TRUE
ENSMUSG00000021636	2.09969	0.839858	1.33939	8.51186e-07	2.62971e-05	TRUE
ENSMUSG00000053318	0.510227	0.0898606	2.48353	8.77068e-07	2.70201e-05	TRUE
ENSMUSG00000028494	34.1212	20.9974	0.70862	8.9474e-07	2.7549e-05	TRUE
ENSMUSG00000032834	44.3618	31.5272	0.487204	8.97585e-07	2.7621e-05	TRUE
ENSMUSG00000023025	68.8811	49.9852	0.460688	9.27657e-07	2.85142e-05	TRUE
ENSMUSG00000041773	92.274	65.4399	0.48342	9.50393e-07	2.91966e-05	TRUE
ENSMUSG00000029163	9.52539	3.91204	1.2348	9.8165e-07	3.00384e-05	TRUE
ENSMUSG00000021171	48.4795	32.7956	0.560611	1.00026e-06	3.05908e-05	TRUE
ENSMUSG00000056888	1.23484	0.428586	1.5084	1.01722e-06	3.10396e-05	TRUE
ENSMUSG00000028678	0.834539	0.14792	2.49348	1.04524e-06	3.18592e-05	TRUE
ENSMUSG00000032715	1.47682	0.52953	1.44272	1.05766e-06	3.22197e-05	TRUE
ENSMUSG00000016481	26.4716	17.9596	0.559442	1.0827e-06	3.29641e-05	TRUE
ENSMUSG00000032186	444.301	339.324	0.383665	1.10992e-06	3.37174e-05	TRUE
ENSMUSG00000027035	25.6861	16.6987	0.627502	1.13797e-06	3.45503e-05	TRUE
ENSMUSG00000019832	4.64608	2.5466	0.863423	1.15174e-06	3.49488e-05	TRUE
ENSMUSG00000020847	2.66178	1.22219	1.09686	1.17725e-06	3.56832e-05	TRUE
ENSMUSG00000024774	0.210183	0	6.16187	1.20234e-06	3.64035e-05	TRUE
ENSMUSG00000034485	23.5981	10.0553	1.18515	1.21314e-06	3.671e-05	TRUE
ENSMUSG00000016559	263.634	197.534	0.408323	1.25045e-06	3.77343e-05	TRUE
ENSMUSG00000027422	143.909	107.507	0.409747	1.25812e-06	3.79447e-05	TRUE
ENSMUSG00000039616	3.33044	1.56222	1.10101	1.27925e-06	3.85395e-05	TRUE
ENSMUSG00000053338	2.65494	1.19383	1.12858	1.29472e-06	3.89623e-05	TRUE
ENSMUSG00000013523	874.201	632.616	0.462463	1.31485e-06	3.95463e-05	TRUE
ENSMUSG00000038676	1.37034	0.35669	1.94919	1.32237e-06	3.97506e-05	TRUE
ENSMUSG00000021067	18.6846	12.1056	0.607703	1.33557e-06	4.01252e-05	TRUE
ENSMUSG00000020709	4.49943	2.30679	0.949416	1.37567e-06	4.12389e-05	TRUE
ENSMUSG00000011257	48.5885	34.6144	0.483389	1.40003e-06	4.19462e-05	TRUE
ENSMUSG00000037679	172.886	123.494	0.466114	1.42829e-06	4.27694e-05	TRUE
ENSMUSG00000034437	5.84282	3.33122	0.79727	1.43386e-06	4.29128e-05	TRUE
ENSMUSG00000040857	70.892	45.6216	0.606219	1.44729e-06	4.32672e-05	TRUE
ENSMUSG00000028792	33.8267	22.4407	0.574184	1.45668e-06	4.3524e-05	TRUE
ENSMUSG00000051550	66.9179	44.5584	0.563741	1.47465e-06	4.39647e-05	TRUE
ENSMUSG00000059456	12.9197	7.96895	0.682066	1.47362e-06	4.39647e-05	TRUE
ENSMUSG00000040463	105.9	75.4294	0.473758	1.50073e-06	4.46688e-05	TRUE
ENSMUSG00000090222	0.504034	0.0822544	2.59238	1.52544e-06	4.53795e-05	TRUE
ENSMUSG00000020017	0.373316	0.0248828	3.80053	1.54207e-06	4.58092e-05	TRUE
ENSMUSG00000108801	1.02672	0.358066	1.51963	1.54077e-06	4.58092e-05	TRUE
ENSMUSG00000025068	36.6829	25.174	0.530538	1.58852e-06	4.71532e-05	TRUE
ENSMUSG00000021770	71.4805	52.4532	0.439318	1.59078e-06	4.71689e-05	TRUE
ENSMUSG00000027111	52.3098	37.6408	0.466592	1.5902e-06	4.71689e-05	TRUE
ENSMUSG00000009633	16.0034	10.5826	0.589538	1.61379e-06	4.77732e-05	TRUE
ENSMUSG00000041506	40.2954	26.8684	0.566266	1.66083e-06	4.91125e-05	TRUE
ENSMUSG00000025283	71.4562	47.7235	0.574307	1.6983e-06	5.01661e-05	TRUE
ENSMUSG00000057789	24.4168	16.3727	0.560863	1.70666e-06	5.03857e-05	TRUE
ENSMUSG00000026889	37.2582	25.8704	0.525213	1.71342e-06	5.05307e-05	TRUE
ENSMUSG00000022180	25.0695	16.6832	0.572783	1.72471e-06	5.08361e-05	TRUE
ENSMUSG00000089991	0.74254	0.199787	1.84757	1.72919e-06	5.09405e-05	TRUE
ENSMUSG00000035873	5.00086	2.43529	1.0358	1.74065e-06	5.12504e-05	TRUE
ENSMUSG00000051748	0.915454	0.107825	3.11224	1.75759e-06	5.16655e-05	TRUE
ENSMUSG00000030879	53.983	38.8911	0.470117	1.75993e-06	5.17066e-05	TRUE
ENSMUSG00000040428	28.4959	12.4039	1.14862	1.77154e-06	5.20196e-05	TRUE
ENSMUSG00000097180	0.94653	0.239157	2.01203	1.79409e-06	5.26252e-05	TRUE
ENSMUSG00000066232	166.565	124.64	0.418847	1.80069e-06	5.27901e-05	TRUE
ENSMUSG00000089724	0.195659	0	6.05662	1.82831e-06	5.35137e-05	TRUE
ENSMUSG00000070284	12.5817	7.81415	0.669983	1.83777e-06	5.37616e-05	TRUE
ENSMUSG00000019814	24.1501	16.3352	0.563386	1.83979e-06	5.3792e-05	TRUE
ENSMUSG00000039239	22.9803	15.539	0.554405	1.88041e-06	5.495e-05	TRUE
ENSMUSG00000030766	19.9119	12.5245	0.645827	1.91166e-06	5.58334e-05	TRUE
ENSMUSG00000037295	56.94	35.7905	0.636083	1.91624e-06	5.5937e-05	TRUE
ENSMUSG00000024491	30.5015	21.4624	0.503683	1.94627e-06	5.67833e-05	TRUE
ENSMUSG00000026107	13.0098	8.42651	0.619888	1.95615e-06	5.69839e-05	TRUE
ENSMUSG00000046962	21.9914	15.2803	0.52353	1.95628e-06	5.69839e-05	TRUE
ENSMUSG00000026222	4.46151	2.04133	1.10024	1.95754e-06	5.69902e-05	TRUE
ENSMUSG00000071847	36.9555	21.0407	0.776315	2.01052e-06	5.84078e-05	TRUE
ENSMUSG00000103588	0.201889	0	6.1031	2.02244e-06	5.8723e-05	TRUE
ENSMUSG00000026670	76.5776	54.0579	0.486837	2.08444e-06	6.04587e-05	TRUE
ENSMUSG00000021701	31.9184	22.2621	0.515473	2.09599e-06	6.07614e-05	TRUE
ENSMUSG00000031403	30.2312	20.775	0.547115	2.15927e-06	6.24962e-05	TRUE
ENSMUSG00000003228	17.7799	10.4347	0.746788	2.16075e-06	6.25058e-05	TRUE
ENSMUSG00000032020	85.3012	60.8926	0.484327	2.21144e-06	6.38367e-05	TRUE
ENSMUSG00000032902	90.9584	64.9254	0.480597	2.21401e-06	6.38771e-05	TRUE
ENSMUSG00000086765	0.520585	0.0877963	2.4943	2.27065e-06	6.54073e-05	TRUE
ENSMUSG00000022324	22.4104	13.9493	0.657264	2.28516e-06	6.57908e-05	TRUE
ENSMUSG00000033799	26.3183	17.8981	0.555257	2.28703e-06	6.58097e-05	TRUE
ENSMUSG00000002944	2.08444	0.418953	2.20945	2.30928e-06	6.64148e-05	TRUE
ENSMUSG00000037913	0.531018	0.0573717	3.15486	2.3297e-06	6.6967e-05	TRUE
ENSMUSG00000031523	61.8145	45.3886	0.438395	2.36854e-06	6.7976e-05	TRUE
ENSMUSG00000038495	306.624	222.061	0.449813	2.36798e-06	6.7976e-05	TRUE
ENSMUSG00000027293	44.9493	30.9905	0.518112	2.38394e-06	6.8382e-05	TRUE
ENSMUSG00000032578	3.70998	1.48562	1.26417	2.39957e-06	6.8794e-05	TRUE
ENSMUSG00000025332	92.5839	68.894	0.414143	2.4029e-06	6.88533e-05	TRUE
ENSMUSG00000021392	26.0754	17.2779	0.598715	2.48538e-06	7.1142e-05	TRUE
ENSMUSG00000033860	1.58208	0	9.08895	2.498e-06	7.14656e-05	TRUE
ENSMUSG00000033386	2.06372	0.895854	1.21474	2.50894e-06	7.17408e-05	TRUE
ENSMUSG00000030707	54.9677	38.6432	0.49671	2.51145e-06	7.17751e-05	TRUE
ENSMUSG00000027395	21.4876	12.8032	0.715476	2.53553e-06	7.23496e-05	TRUE
ENSMUSG00000028156	132.197	99.3908	0.412117	2.56953e-06	7.3243e-05	TRUE
ENSMUSG00000074656	96.251	71.7406	0.420363	2.56847e-06	7.3243e-05	TRUE
ENSMUSG00000023827	111.213	81.6077	0.435212	2.61234e-06	7.44245e-05	TRUE
ENSMUSG00000020255	72.8576	53.3484	0.444473	2.61396e-06	7.44318e-05	TRUE
ENSMUSG00000047881	19.6042	12.1242	0.675245	2.65421e-06	7.55382e-05	TRUE
ENSMUSG00000026836	25.6579	17.5955	0.535406	2.69681e-06	7.66707e-05	TRUE
ENSMUSG00000020549	47.394	32.9127	0.514429	2.70444e-06	7.68477e-05	TRUE
ENSMUSG00000028889	14.723	9.18843	0.658733	2.78951e-06	7.90998e-05	TRUE
ENSMUSG00000011958	29.9854	20.5955	0.533971	2.82268e-06	7.99988e-05	TRUE
ENSMUSG00000027881	58.3725	42.8551	0.436268	2.86366e-06	8.10761e-05	TRUE
ENSMUSG00000018697	15.4867	10.0649	0.612729	2.88621e-06	8.16297e-05	TRUE
ENSMUSG00000026857	33.3062	23.0356	0.529436	2.89806e-06	8.18799e-05	TRUE
ENSMUSG00000015776	45.2117	31.4527	0.51295	2.9166e-06	8.23183e-05	TRUE
ENSMUSG00000003119	29.9181	19.5297	0.606968	2.94651e-06	8.30336e-05	TRUE
ENSMUSG00000025270	9.13059	2.52993	1.86068	3.06928e-06	8.62706e-05	TRUE
ENSMUSG00000002332	133.007	94.9646	0.479445	3.09696e-06	8.6959e-05	TRUE
ENSMUSG00000031353	110.804	82.7904	0.416128	3.10167e-06	8.70463e-05	TRUE
ENSMUSG00000068335	3.70498	1.86712	0.979213	3.17375e-06	8.89319e-05	TRUE
ENSMUSG00000054204	0.789553	0.205292	1.94948	3.18e-06	8.90611e-05	TRUE
ENSMUSG00000028869	59.9086	43.6628	0.454851	3.19049e-06	8.93091e-05	TRUE
ENSMUSG00000021186	17.8803	11.2913	0.646781	3.36929e-06	9.41692e-05	TRUE
ENSMUSG00000043336	4.53138	1.79946	1.27183	3.37838e-06	9.43747e-05	TRUE
ENSMUSG00000029767	124.796	88.1294	0.491973	3.39848e-06	9.48876e-05	TRUE
ENSMUSG00000054855	70.1476	50.3839	0.473747	3.4769e-06	9.69284e-05	TRUE
ENSMUSG00000062609	0.559992	0.00829425	5.64518	3.49378e-06	9.73491e-05	TRUE
ENSMUSG00000068270	7.14695	3.82203	0.890267	3.73082e-06	0.000103848	TRUE
ENSMUSG00000024782	110.618	82.1995	0.416098	3.79586e-06	0.00010555	TRUE
ENSMUSG00000040268	144.825	105.533	0.439555	3.83528e-06	0.000106538	TRUE
ENSMUSG00000038859	1.76792	0.367774	2.18169	3.83783e-06	0.000106555	TRUE
ENSMUSG00000050708	119.145	82.9556	0.509042	3.87399e-06	0.000107504	TRUE
ENSMUSG00000023000	1.33846	0.358103	1.83187	3.94207e-06	0.000109226	TRUE
ENSMUSG00000065126	1.93446	0.91592	1.07604	3.97966e-06	0.000110212	TRUE
ENSMUSG00000110397	0.941676	0.19631	2.28438	4.08951e-06	0.000113082	TRUE
ENSMUSG00000030660	43.5785	30.8914	0.481981	4.11568e-06	0.000113747	TRUE
ENSMUSG00000006519	13.5491	6.01538	1.15955	4.12631e-06	0.000113983	TRUE
ENSMUSG00000095115	25.0388	13.4652	0.873549	4.13898e-06	0.000114276	TRUE
ENSMUSG00000073700	29.3034	20.2377	0.519148	4.14792e-06	0.000114349	TRUE
ENSMUSG00000080845	1.77205	0.70994	1.30063	4.14765e-06	0.000114349	TRUE
ENSMUSG00000063268	6.66711	2.85432	1.18205	4.1915e-06	0.000115434	TRUE
ENSMUSG00000046470	6.38988	2.96837	1.07941	4.22552e-06	0.000116312	TRUE
ENSMUSG00000028163	40.5297	28.5446	0.490506	4.2849e-06	0.000117887	TRUE
ENSMUSG00000028465	124.237	92.7454	0.40874	4.2899e-06	0.000117965	TRUE
ENSMUSG00000030087	49.3913	32.0514	0.613421	4.3334e-06	0.000119101	TRUE
ENSMUSG00000026979	4.36752	2.0635	1.04062	4.35789e-06	0.000119714	TRUE
ENSMUSG00000053158	7.65557	4.22233	0.832068	4.36715e-06	0.000119847	TRUE
ENSMUSG00000029014	29.838	20.9378	0.498126	4.42336e-06	0.000121329	TRUE
ENSMUSG00000085967	1.15324	0.425834	1.4049	4.47627e-06	0.000122657	TRUE
ENSMUSG00000022178	5.08789	2.65442	0.939621	4.53148e-06	0.000124107	TRUE
ENSMUSG00000026922	3.24047	1.66737	0.936045	4.58076e-06	0.000125268	TRUE
Novel00536	0.648476	0.0781259	2.91183	4.62789e-06	0.000126367	TRUE
ENSMUSG00000037962	2.5076	0.962896	1.39553	4.68774e-06	0.000127873	TRUE
ENSMUSG00000049957	32.9923	22.8822	0.521047	4.74752e-06	0.000129374	TRUE
ENSMUSG00000028042	100.705	72.0422	0.468503	4.75117e-06	0.000129409	TRUE
ENSMUSG00000021587	40.4073	27.6981	0.544097	4.76776e-06	0.000129796	TRUE
Novel00286	36.0165	16.7633	1.11585	4.89404e-06	0.000133034	TRUE
ENSMUSG00000028540	16.4659	11.0651	0.562597	4.92233e-06	0.000133737	TRUE
ENSMUSG00000038387	21.6363	13.7253	0.639935	5.00778e-06	0.000135923	TRUE
ENSMUSG00000020362	43.8964	30.0996	0.522629	5.04202e-06	0.000136716	TRUE
ENSMUSG00000020848	12.9392	8.38515	0.610364	5.1458e-06	0.000139322	TRUE
ENSMUSG00000026104	16.8908	10.9434	0.627127	5.17252e-06	0.000139907	TRUE
ENSMUSG00000045573	136.917	101.488	0.435035	5.20609e-06	0.000140675	TRUE
ENSMUSG00000007817	156.962	116.635	0.414184	5.23807e-06	0.00014147	TRUE
ENSMUSG00000036169	2.07278	1.01063	1.02661	5.27005e-06	0.000142263	TRUE
ENSMUSG00000043505	0.889772	0.244011	1.85229	5.34416e-06	0.000144049	TRUE
ENSMUSG00000024338	4.56528	2.15883	1.06782	5.38467e-06	0.00014507	TRUE
ENSMUSG00000073771	6.70086	3.70526	0.826802	5.39543e-06	0.000145216	TRUE
ENSMUSG00000032344	1.9137	0.856447	1.17506	5.40131e-06	0.000145303	TRUE
ENSMUSG00000104394	1.82315	0.736161	1.32673	5.41857e-06	0.000145695	TRUE
ENSMUSG00000048787	19.844	13.6332	0.534742	5.42565e-06	0.000145813	TRUE
ENSMUSG00000019889	50.0228	34.3251	0.530806	5.4497e-06	0.000146311	TRUE
ENSMUSG00000025047	47.473	30.4901	0.617167	5.45222e-06	0.000146311	TRUE
ENSMUSG00000078994	1.33165	0.44311	1.56243	5.44784e-06	0.000146311	TRUE
ENSMUSG00000039804	50.6128	36.6924	0.456086	5.47455e-06	0.000146838	TRUE
ENSMUSG00000025888	4.27957	2.25347	0.936373	5.52082e-06	0.000147907	TRUE
ENSMUSG00000054150	15.4724	10.3634	0.570355	5.52255e-06	0.000147907	TRUE
ENSMUSG00000024727	2.0458	0.943592	1.09579	5.62532e-06	0.000150512	TRUE
ENSMUSG00000103309	0.458397	0.0718959	2.57992	5.67398e-06	0.000151739	TRUE
ENSMUSG00000030220	8.89553	4.20147	1.0735	5.71214e-06	0.000152685	TRUE
ENSMUSG00000029780	47.2976	32.376	0.545835	5.72974e-06	0.000153039	TRUE
ENSMUSG00000029659	21.581	13.2171	0.687679	5.74676e-06	0.000153385	TRUE
ENSMUSG00000036781	22.2458	14.0375	0.653461	5.77662e-06	0.000154106	TRUE
ENSMUSG00000057530	69.8761	48.2912	0.508647	5.82259e-06	0.000155257	TRUE
ENSMUSG00000022554	13.3734	8.72648	0.610973	5.90372e-06	0.000157343	TRUE
ENSMUSG00000095567	65.2862	47.5573	0.443715	5.95336e-06	0.000158511	TRUE
ENSMUSG00000063450	32.5288	18.8995	0.750973	5.9609e-06	0.000158634	TRUE
ENSMUSG00000032220	54.0931	39.3553	0.448522	6.01239e-06	0.000159927	TRUE
ENSMUSG00000036412	1.8053	0.499794	1.80657	6.036e-06	0.000160476	TRUE
ENSMUSG00000021998	59.7209	41.9629	0.507633	6.11707e-06	0.000162394	TRUE
ENSMUSG00000028639	176.41	128.176	0.450421	6.11418e-06	0.000162394	TRUE
ENSMUSG00000063060	2.76135	0.943592	1.52155	6.16559e-06	0.000163548	TRUE
ENSMUSG00000096719	0.279326	0.00829425	4.64998	6.16654e-06	0.000163548	TRUE
ENSMUSG00000003948	25.3445	17.2512	0.553936	6.17806e-06	0.000163774	TRUE
ENSMUSG00000004846	70.0258	49.5241	0.483215	6.18108e-06	0.000163775	TRUE
ENSMUSG00000060126	500.776	375.309	0.409556	6.28075e-06	0.000166173	TRUE
ENSMUSG00000074825	3.43903	1.39847	1.25592	6.31699e-06	0.000167051	TRUE
ENSMUSG00000016024	25.6613	6.74644	1.83749	6.37463e-06	0.00016833	TRUE
ENSMUSG00000049037	0.722511	0.203228	1.81433	6.3905e-06	0.000168668	TRUE
ENSMUSG00000020430	57.8	41.6484	0.474502	6.41239e-06	0.000169164	TRUE
ENSMUSG00000028633	67.1377	48.3204	0.458979	6.44895e-06	0.000169964	TRUE
ENSMUSG00000024256	25.8237	17.8809	0.52804	6.47786e-06	0.000170478	TRUE
ENSMUSG00000048982	0.215037	0	6.18278	6.47556e-06	0.000170478	TRUE
ENSMUSG00000040584	33.9396	19.5757	0.762461	6.51592e-06	0.000171315	TRUE
ENSMUSG00000030077	119.115	88.7185	0.424972	6.53388e-06	0.000171704	TRUE
ENSMUSG00000068856	53.7999	37.5774	0.506862	6.56983e-06	0.000172482	TRUE
ENSMUSG00000024378	93.2385	70.0197	0.416174	6.6537e-06	0.000174516	TRUE
ENSMUSG00000059883	5.61199	3.3485	0.733552	6.74725e-06	0.000176715	TRUE
ENSMUSG00000029304	144.157	104.984	0.457364	6.77125e-06	0.000177258	TRUE
ENSMUSG00000016534	169.512	122.214	0.469873	6.85643e-06	0.000179259	TRUE
ENSMUSG00000027333	140.109	100.762	0.457327	6.85962e-06	0.000179259	TRUE
ENSMUSG00000037973	0.235066	0.00829425	4.43612	6.89902e-06	0.000180085	TRUE
ENSMUSG00000032849	15.8934	10.9738	0.527219	6.9047e-06	0.000180147	TRUE
ENSMUSG00000039601	432.657	337.383	0.355607	6.91675e-06	0.000180375	TRUE
ENSMUSG00000016763	27.5008	18.0208	0.593003	7.00365e-06	0.000182379	TRUE
ENSMUSG00000046280	4.67922	1.6494	1.48237	7.00091e-06	0.000182379	TRUE
ENSMUSG00000001440	207.843	158.778	0.381397	7.02514e-06	0.000182851	TRUE
ENSMUSG00000031015	10.48	5.94914	0.786386	7.13877e-06	0.00018572	TRUE
ENSMUSG00000026917	27.5537	18.7672	0.542878	7.15302e-06	0.000186002	TRUE
ENSMUSG00000070436	46.5904	26.5621	0.787032	7.21901e-06	0.000187629	TRUE
ENSMUSG00000022538	27.9865	19.86	0.488651	7.23494e-06	0.000187953	TRUE
ENSMUSG00000014907	25.7352	18.2853	0.492696	7.31937e-06	0.000190056	TRUE
ENSMUSG00000031610	27.6108	17.8774	0.621687	7.32526e-06	0.000190119	TRUE
ENSMUSG00000027376	1.49203	0.597949	1.30618	7.34987e-06	0.000190656	TRUE
ENSMUSG00000049553	53.9605	39.1528	0.452488	7.54858e-06	0.000195172	TRUE
ENSMUSG00000006169	83.6434	62.8529	0.40969	7.69294e-06	0.000198716	TRUE
ENSMUSG00000105948	0.59183	0.13825	2.0819	7.84209e-06	0.000202472	TRUE
ENSMUSG00000073940	28.7287	8.65831	1.75351	7.91631e-06	0.000204099	TRUE
ENSMUSG00000037613	4.18569	2.27216	0.880059	7.92364e-06	0.000204191	TRUE
ENSMUSG00000114755	1.54799	0.330468	2.11816	7.98081e-06	0.000205567	TRUE
ENSMUSG00000042524	107.478	80.6465	0.399708	8.0447e-06	0.000207115	TRUE
ENSMUSG00000031715	74.4918	56.0398	0.410441	8.06067e-06	0.00020733	TRUE
ENSMUSG00000041771	33.9611	21.0787	0.65349	8.05988e-06	0.00020733	TRUE
ENSMUSG00000028670	128.266	95.2503	0.418648	8.20692e-06	0.000210893	TRUE
ENSMUSG00000026896	6.74566	3.77708	0.828104	8.24603e-06	0.000211798	TRUE
ENSMUSG00000000686	1.87915	0.923526	1.01895	8.30345e-06	0.000213072	TRUE
ENSMUSG00000051985	0.456258	0.0407832	3.40816	8.34131e-06	0.000213943	TRUE
ENSMUSG00000030750	18.939	12.9675	0.539292	8.38261e-06	0.000214901	TRUE
ENSMUSG00000049691	0.346406	0.0324889	3.29466	8.40119e-06	0.000215276	TRUE
ENSMUSG00000089929	0.280015	0.0235066	3.37046	8.46229e-06	0.00021674	TRUE
ENSMUSG00000015354	23.3237	15.4513	0.576803	8.52008e-06	0.000218016	TRUE
ENSMUSG00000091712	140.837	100.272	0.468314	8.53778e-06	0.000218366	TRUE
Novel00671	6.86001	4.00107	0.764077	8.55343e-06	0.000218664	TRUE
ENSMUSG00000053198	67.4972	28.1174	1.20399	8.55873e-06	0.000218697	TRUE
ENSMUSG00000058325	56.8899	41.9678	0.441832	8.57573e-06	0.000219029	TRUE
ENSMUSG00000029810	51.6699	36.6465	0.491922	8.59388e-06	0.000219389	TRUE
ENSMUSG00000049112	7.76007	4.97646	0.628456	8.71518e-06	0.000222278	TRUE
ENSMUSG00000019817	33.7023	23.1286	0.52721	8.87388e-06	0.000226114	TRUE
ENSMUSG00000027078	9.11103	4.43863	1.01357	8.91101e-06	0.000226954	TRUE
ENSMUSG00000064345	3466.82	2658.07	0.386997	8.9514e-06	0.000227876	TRUE
ENSMUSG00000034297	63.0297	47.0883	0.413952	8.96065e-06	0.000227899	TRUE
ENSMUSG00000003762	21.9163	14.6079	0.576716	8.98426e-06	0.000228393	TRUE
ENSMUSG00000033294	24.2095	16.8939	0.506159	8.99206e-06	0.000228485	TRUE
ENSMUSG00000039960	143.204	101.327	0.483492	9.02278e-06	0.000229052	TRUE
ENSMUSG00000105552	0.544817	0.127891	2.03504	9.15868e-06	0.000232285	TRUE
ENSMUSG00000021371	27.4195	19.1993	0.502429	9.29147e-06	0.000235434	TRUE
ENSMUSG00000028729	66.0103	48.4063	0.444915	9.37894e-06	0.000237486	TRUE
ENSMUSG00000097352	0.345681	0.0490774	2.75699	9.38116e-06	0.000237486	TRUE
ENSMUSG00000021374	55.5249	40.3952	0.458682	9.51282e-06	0.000240484	TRUE
ENSMUSG00000060756	0.256471	0	6.43726	9.53654e-06	0.000240972	TRUE
ENSMUSG00000070972	4.42214	2.31233	0.906817	9.58157e-06	0.000241998	TRUE
ENSMUSG00000001348	1.3992	0.183887	2.86257	9.73755e-06	0.000245596	TRUE
ENSMUSG00000037393	6.01432	3.80197	0.652973	9.80064e-06	0.000247073	TRUE
ENSMUSG00000034738	3.46861	1.81945	0.910772	9.91034e-06	0.000249723	TRUE
ENSMUSG00000027474	4.94609	2.71882	0.838091	1.00028e-05	0.000251821	TRUE
ENSMUSG00000018848	51.404	37.4257	0.452763	1.01038e-05	0.000254129	TRUE
ENSMUSG00000044469	2.24008	1.08249	1.05338	1.01385e-05	0.000254883	TRUE
ENSMUSG00000025647	57.994	41.6612	0.469313	1.02377e-05	0.000257022	TRUE
ENSMUSG00000001964	38.7388	28.4172	0.441425	1.04784e-05	0.000262459	TRUE
ENSMUSG00000033788	22.985	15.8639	0.522796	1.07609e-05	0.000269167	TRUE
ENSMUSG00000020715	21.9067	14.2126	0.600012	1.07883e-05	0.000269727	TRUE
ENSMUSG00000008090	52.9688	37.1534	0.50103	1.0801e-05	0.00026992	TRUE
ENSMUSG00000029480	31.6709	22.3881	0.488129	1.08616e-05	0.000271186	TRUE
ENSMUSG00000030671	19.3109	13.3157	0.540787	1.10002e-05	0.000274396	TRUE
ENSMUSG00000051223	205.566	155.989	0.396088	1.10096e-05	0.000274504	TRUE
ENSMUSG00000022089	14.8183	9.83259	0.58166	1.10362e-05	0.000275042	TRUE
ENSMUSG00000020844	53.8567	37.1006	0.520565	1.11208e-05	0.000276899	TRUE
ENSMUSG00000021958	6.08067	3.83652	0.658198	1.11947e-05	0.000278356	TRUE
ENSMUSG00000048546	44.0715	29.8103	0.556288	1.14167e-05	0.000283488	TRUE
ENSMUSG00000037742	1583.3	1205.81	0.389418	1.154e-05	0.000286421	TRUE
ENSMUSG00000020154	30.8555	17.7295	0.75958	1.16361e-05	0.000288542	TRUE
ENSMUSG00000041779	4.01564	1.83463	1.10573	1.16317e-05	0.000288542	TRUE
ENSMUSG00000037857	41.8066	30.3134	0.458484	1.16465e-05	0.000288669	TRUE
ENSMUSG00000038415	3.38846	1.55541	1.08532	1.16907e-05	0.000289633	TRUE
ENSMUSG00000042167	18.5573	13.0428	0.499919	1.18718e-05	0.000293985	TRUE
ENSMUSG00000085505	0.681691	0.187327	1.85079	1.19126e-05	0.000294863	TRUE
ENSMUSG00000026037	22.2127	15.1962	0.528784	1.2025e-05	0.00029751	TRUE
ENSMUSG00000111398	0.181135	0	5.93471	1.20408e-05	0.000297766	TRUE
ENSMUSG00000032423	82.8857	62.5647	0.403274	1.22207e-05	0.00030184	TRUE
ENSMUSG00000096957	0.562093	0.146544	1.9186	1.22222e-05	0.00030184	TRUE
ENSMUSG00000017144	25.8543	17.6696	0.532714	1.23584e-05	0.000305067	TRUE
ENSMUSG00000036295	32.4054	23.4767	0.463738	1.2514e-05	0.000308488	TRUE
Novel00645	5.52471	0.669844	2.95946	1.25996e-05	0.000310458	TRUE
ENSMUSG00000034930	52.7832	36.8149	0.508583	1.26278e-05	0.000310872	TRUE
ENSMUSG00000022667	0.686544	0.134121	2.26507	1.28288e-05	0.000315536	TRUE
ENSMUSG00000005103	183.233	140.777	0.372938	1.29102e-05	0.000317199	TRUE
ENSMUSG00000021709	223.846	170.948	0.384101	1.2931e-05	0.000317475	TRUE
ENSMUSG00000037855	121.626	90.7438	0.417992	1.31483e-05	0.000322521	TRUE
ENSMUSG00000038552	214.422	168.171	0.34544	1.31833e-05	0.000323234	TRUE
ENSMUSG00000031834	10.143	3.5794	1.49725	1.32335e-05	0.000324319	TRUE
ENSMUSG00000046688	10.3397	6.40524	0.685783	1.33435e-05	0.000326867	TRUE
ENSMUSG00000034247	33.5402	23.8882	0.478611	1.34152e-05	0.000328182	TRUE
ENSMUSG00000042357	0.775029	0.102321	2.78286	1.34105e-05	0.000328182	TRUE
ENSMUSG00000039956	0.618777	0.103697	2.48712	1.3473e-05	0.0003293	TRUE
ENSMUSG00000070808	36.0873	22.7156	0.641404	1.37207e-05	0.000334903	TRUE
ENSMUSG00000037553	55.9919	39.5056	0.484232	1.3823e-05	0.000337242	TRUE
ENSMUSG00000066861	0.504034	0.0871082	2.43948	1.38288e-05	0.000337242	TRUE
ENSMUSG00000042759	3.61802	1.74817	1.05554	1.45009e-05	0.000353157	TRUE
ENSMUSG00000050075	0.3547	0.0407832	3.03215	1.45092e-05	0.000353201	TRUE
ENSMUSG00000116287	0.33257	0.0400951	2.94889	1.45681e-05	0.000354319	TRUE
ENSMUSG00000055319	41.8287	30.1884	0.456937	1.47712e-05	0.00035894	TRUE
ENSMUSG00000031885	38.8854	28.3328	0.454907	1.48885e-05	0.000361628	TRUE
ENSMUSG00000078429	112.39	85.5965	0.381585	1.49755e-05	0.000363418	TRUE
ENSMUSG00000026353	117.274	90.2139	0.375893	1.51237e-05	0.000366525	TRUE
ENSMUSG00000075705	77.4652	54.7512	0.490543	1.51567e-05	0.000367162	TRUE
ENSMUSG00000028475	1.24378	0.451404	1.44851	1.52622e-05	0.000369542	TRUE
ENSMUSG00000029378	0.521347	0.0407832	3.55831	1.52685e-05	0.000369542	TRUE
ENSMUSG00000004791	19.4797	12.6507	0.622907	1.5569e-05	0.000375933	TRUE
ENSMUSG00000044471	2.0852	1.02309	1.00786	1.5574e-05	0.000375933	TRUE
ENSMUSG00000071180	54.997	39.945	0.468587	1.55986e-05	0.000376362	TRUE
ENSMUSG00000067931	10.7594	6.66523	0.673114	1.56778e-05	0.000378105	TRUE
ENSMUSG00000029710	10.525	6.72054	0.633461	1.574e-05	0.000379436	TRUE
ENSMUSG00000083327	58.9724	40.8395	0.538927	1.58214e-05	0.000381231	TRUE
ENSMUSG00000029306	2.9378	0.15415	4.24987	1.60087e-05	0.000385574	TRUE
ENSMUSG00000061353	33.2201	19.9608	0.696563	1.62073e-05	0.000390185	TRUE
ENSMUSG00000074892	301.015	234.94	0.350819	1.65955e-05	0.000399001	TRUE
ENSMUSG00000074466	10.5055	6.79175	0.615878	1.67974e-05	0.000403323	TRUE
ENSMUSG00000066129	405.42	296.865	0.425476	1.72792e-05	0.000414527	TRUE
ENSMUSG00000038074	22.4833	14.9686	0.588151	1.74933e-05	0.000419293	TRUE
ENSMUSG00000044595	2.64455	1.36595	0.940833	1.74891e-05	0.000419293	TRUE
ENSMUSG00000079614	45.7859	33.2336	0.468802	1.75833e-05	0.000421266	TRUE
ENSMUSG00000074794	132.131	99.0916	0.418228	1.79297e-05	0.000429188	TRUE
ENSMUSG00000045551	1.12549	0.286207	1.91049	1.79942e-05	0.000430353	TRUE
ENSMUSG00000100454	0.994919	0.353938	1.45625	1.8011e-05	0.000430566	TRUE
ENSMUSG00000078652	105.547	80.6444	0.380406	1.80231e-05	0.000430667	TRUE
ENSMUSG00000020672	2.99508	1.44342	1.0153	1.81819e-05	0.00043427	TRUE
ENSMUSG00000049134	5.59109	3.02433	0.866138	1.82863e-05	0.000436383	TRUE
ENSMUSG00000020437	2.18412	0.990605	1.1092	1.85576e-05	0.000442663	TRUE
ENSMUSG00000049382	0.250278	0.0241947	3.21428	1.85784e-05	0.000442771	TRUE
ENSMUSG00000114055	0.184612	0	5.97796	1.8573e-05	0.000442771	TRUE
ENSMUSG00000036334	11.4727	7.45265	0.605859	1.90278e-05	0.000452099	TRUE
ENSMUSG00000027954	5.70384	3.37342	0.73723	1.9183e-05	0.000455588	TRUE
ENSMUSG00000042659	12.4021	8.45208	0.546467	1.96559e-05	0.00046621	TRUE
ENSMUSG00000104876	0.421054	0.0559955	2.79767	1.9921e-05	0.000471881	TRUE
ENSMUSG00000032575	47.325	32.1297	0.556334	2.00794e-05	0.000475428	TRUE
ENSMUSG00000046447	471.105	369.776	0.346916	2.01195e-05	0.00047617	TRUE
ENSMUSG00000025494	1.90059	0.80259	1.2057	2.027e-05	0.000479316	TRUE
ENSMUSG00000054766	181.926	142.928	0.343261	2.03378e-05	0.000480712	TRUE
ENSMUSG00000046841	34.7772	25.0937	0.460498	2.06176e-05	0.00048627	TRUE
ENSMUSG00000039474	81.7626	61.7185	0.393546	2.06784e-05	0.000487284	TRUE
ENSMUSG00000079111	25.5606	18.0496	0.491305	2.08843e-05	0.000491923	TRUE
ENSMUSG00000024613	29.405	21.3236	0.451621	2.10055e-05	0.00049435	TRUE
ENSMUSG00000029175	66.4466	49.7171	0.412231	2.11145e-05	0.0004967	TRUE
ENSMUSG00000031584	46.7339	34.7915	0.416571	2.11799e-05	0.00049781	TRUE
ENSMUSG00000050777	1.49135	0.658073	1.17912	2.11777e-05	0.00049781	TRUE
ENSMUSG00000035049	68.656	51.4745	0.405144	2.14033e-05	0.000502844	TRUE
ENSMUSG00000024533	149.694	115.624	0.363256	2.15755e-05	0.000506453	TRUE
ENSMUSG00000001435	21.8186	13.2845	0.678365	2.17177e-05	0.000509351	TRUE
ENSMUSG00000028318	13.8255	9.43914	0.550286	2.19124e-05	0.000513477	TRUE
ENSMUSG00000079017	2.21176	0.859236	1.34906	2.1988e-05	0.000515027	TRUE
ENSMUSG00000028028	6.9138	4.00382	0.774592	2.22445e-05	0.000520141	TRUE
ENSMUSG00000043753	2.93894	1.24639	1.21171	2.25148e-05	0.000526011	TRUE
ENSMUSG00000024079	18.5862	13.2122	0.486971	2.2676e-05	0.000529323	TRUE
ENSMUSG00000043421	5.26211	3.2711	0.672103	2.284e-05	0.000532924	TRUE
ENSMUSG00000045362	0.444598	0.033177	3.6645	2.29199e-05	0.000534559	TRUE
ENSMUSG00000034185	3.28886	1.82083	0.830778	2.30495e-05	0.000537352	TRUE
ENSMUSG00000024456	57.1004	41.4941	0.447178	2.31899e-05	0.000540394	TRUE
ENSMUSG00000001741	4.89625	2.58115	0.922174	2.34054e-05	0.000545183	TRUE
ENSMUSG00000026491	43.3	31.9689	0.434495	2.38464e-05	0.000554271	TRUE
ENSMUSG00000027177	119.85	93.4111	0.355489	2.38657e-05	0.000554483	TRUE
ENSMUSG00000029415	36.0183	26.2549	0.451276	2.39422e-05	0.000555551	TRUE
ENSMUSG00000020091	68.4332	50.6617	0.420577	2.43569e-05	0.000564693	TRUE
ENSMUSG00000022098	63.3851	43.6203	0.510694	2.4538e-05	0.00056865	TRUE
ENSMUSG00000007411	69.4427	52.6512	0.389076	2.46598e-05	0.000570988	TRUE
ENSMUSG00000043924	12.2472	5.61595	1.09755	2.48868e-05	0.000575754	TRUE
ENSMUSG00000023411	4.44858	1.4289	1.57709	2.491e-05	0.000576045	TRUE
ENSMUSG00000070167	0.791654	0.2765	1.51414	2.51326e-05	0.000580703	TRUE
ENSMUSG00000019132	178.329	140.25	0.338678	2.51798e-05	0.000581545	TRUE
ENSMUSG00000086564	1.00249	0.365672	1.445	2.54528e-05	0.000587354	TRUE
ENSMUSG00000004451	39.7688	28.4591	0.48146	2.54686e-05	0.000587394	TRUE
ENSMUSG00000009470	136.426	105.283	0.377961	2.55385e-05	0.000588585	TRUE
ENSMUSG00000086507	0.494326	0.112679	2.09066	2.58287e-05	0.000594768	TRUE
ENSMUSG00000034664	7.03347	3.96238	0.802712	2.58722e-05	0.000595518	TRUE
ENSMUSG00000040260	279.526	211.208	0.387275	2.6057e-05	0.000599266	TRUE
ENSMUSG00000053470	34.0476	24.9096	0.446717	2.61103e-05	0.00060024	TRUE
ENSMUSG00000024576	288.416	228.632	0.330065	2.63911e-05	0.000605929	TRUE
ENSMUSG00000036693	33.0467	24.3173	0.436226	2.6446e-05	0.000606933	TRUE
ENSMUSG00000045983	430.934	338.279	0.338028	2.67441e-05	0.000613002	TRUE
ENSMUSG00000021282	332.416	262.474	0.336472	2.69301e-05	0.000616746	TRUE
ENSMUSG00000006705	25.3214	17.8602	0.49726	2.71184e-05	0.000620798	TRUE
ENSMUSG00000001739	0.575242	0.170051	1.73965	2.72066e-05	0.000622555	TRUE
ENSMUSG00000056758	1.64829	0.589691	1.42598	2.75699e-05	0.000630205	TRUE
ENSMUSG00000030697	47.6163	35.1599	0.42921	2.75972e-05	0.000630434	TRUE
ENSMUSG00000031555	109.671	84.8057	0.359454	2.79203e-05	0.000637281	TRUE
ENSMUSG00000045392	2.52915	0.565423	2.16602	2.79489e-05	0.000637667	TRUE
ENSMUSG00000037638	2.53049	1.32375	0.933643	2.8536e-05	0.000649704	TRUE
ENSMUSG00000041548	70.7334	52.0075	0.43235	2.8532e-05	0.000649704	TRUE
ENSMUSG00000050912	45.1556	30.6193	0.537788	2.8559e-05	0.000649806	TRUE
ENSMUSG00000047090	10.4676	6.7828	0.606355	2.86156e-05	0.0006507	TRUE
ENSMUSG00000018446	60.5379	45.8725	0.389857	2.87235e-05	0.000652882	TRUE
ENSMUSG00000074497	0.157628	0	5.74574	2.87805e-05	0.000653905	TRUE
ENSMUSG00000023272	16.6575	11.6775	0.507978	2.88856e-05	0.00065602	TRUE
ENSMUSG00000033306	17.4416	11.5913	0.567071	2.89105e-05	0.000656311	TRUE
ENSMUSG00000022754	2.28851	0.494289	2.12906	2.93795e-05	0.000665849	TRUE
ENSMUSG00000031604	164.748	126.883	0.370526	2.96039e-05	0.000670378	TRUE
ENSMUSG00000032300	15.6113	10.9033	0.513347	2.99325e-05	0.000677257	TRUE
ENSMUSG00000002957	134.78	104.925	0.352684	3.06506e-05	0.000692068	TRUE
ENSMUSG00000054702	1.0654	0.417539	1.32014	3.0642e-05	0.000692068	TRUE
ENSMUSG00000020923	153.401	117.527	0.367531	3.06945e-05	0.000692774	TRUE
ENSMUSG00000098188	31.0673	22.6521	0.448001	3.07446e-05	0.000693618	TRUE
ENSMUSG00000027737	48.5604	24.3634	0.950405	3.09157e-05	0.00069719	TRUE
ENSMUSG00000026342	21.0686	14.7156	0.512048	3.10183e-05	0.000699213	TRUE
ENSMUSG00000052544	40.8129	28.9863	0.485248	3.17086e-05	0.000713594	TRUE
ENSMUSG00000038546	65.4167	49.424	0.400087	3.26414e-05	0.000732773	TRUE
ENSMUSG00000035187	33.8191	23.015	0.547591	3.31777e-05	0.000744505	TRUE
ENSMUSG00000008348	164.464	122.336	0.406549	3.33553e-05	0.000747874	TRUE
ENSMUSG00000068794	1.58251	0.568212	1.47147	3.34101e-05	0.000748487	TRUE
ENSMUSG00000035268	42.1783	30.9453	0.437631	3.35544e-05	0.000751412	TRUE
ENSMUSG00000039910	45.7755	32.5603	0.477305	3.3708e-05	0.000754542	TRUE
ENSMUSG00000115946	0.162482	0	5.79774	3.376e-05	0.000755395	TRUE
ENSMUSG00000022280	36.5285	27.0498	0.429209	3.43023e-05	0.000766587	TRUE
ENSMUSG00000023349	0.880139	0.235029	1.88021	3.45696e-05	0.000771804	TRUE
ENSMUSG00000061950	35.9849	26.6878	0.420514	3.45783e-05	0.000771804	TRUE
ENSMUSG00000051735	4.22988	2.52034	0.742724	3.46131e-05	0.000772266	TRUE
ENSMUSG00000027276	15.1899	9.22577	0.690571	3.50588e-05	0.000780931	TRUE
ENSMUSG00000015787	0.410007	0.0483893	2.97107	3.51974e-05	0.0007837	TRUE
ENSMUSG00000025236	31.1356	22.8609	0.437224	3.55294e-05	0.000790768	TRUE
ENSMUSG00000038510	18.1162	12.5829	0.533391	3.57555e-05	0.000795153	TRUE
ENSMUSG00000002980	23.6391	16.6693	0.48977	3.60696e-05	0.000801811	TRUE
ENSMUSG00000038456	42.768	31.1916	0.437475	3.63692e-05	0.00080814	TRUE
ENSMUSG00000102112	0.295227	0.039407	2.75971	3.71475e-05	0.000825098	TRUE
ENSMUSG00000033377	10.4336	7.05502	0.561385	3.71943e-05	0.000825574	TRUE
ENSMUSG00000039529	8.88586	4.94107	0.852524	3.71992e-05	0.000825574	TRUE
ENSMUSG00000036052	61.518	45.0922	0.433644	3.75486e-05	0.000832649	TRUE
ENSMUSG00000063011	5.17388	1.22284	2.04121	3.85813e-05	0.000854095	TRUE
ENSMUSG00000000303	9.26938	2.52385	1.837	3.86257e-05	0.00085445	TRUE
ENSMUSG00000070348	45.779	32.6992	0.468457	3.97446e-05	0.000877779	TRUE
ENSMUSG00000024937	24.511	17.3716	0.481548	4.05111e-05	0.000894345	TRUE
ENSMUSG00000037275	25.8897	18.3434	0.489449	4.07593e-05	0.000899183	TRUE
ENSMUSG00000040451	50.1491	37.1275	0.418232	4.07633e-05	0.000899183	TRUE
ENSMUSG00000104494	9.41455	5.33116	0.791197	4.08229e-05	0.000900133	TRUE
ENSMUSG00000056569	285.831	117.939	1.2171	4.09454e-05	0.000901741	TRUE
ENSMUSG00000041842	34.6746	24.7355	0.480988	4.11206e-05	0.000904869	TRUE
ENSMUSG00000027368	1.82663	0.804617	1.18576	4.11501e-05	0.000905154	TRUE
ENSMUSG00000085385	12.9187	8.47421	0.598861	4.11958e-05	0.000905792	TRUE
ENSMUSG00000018417	19.4596	12.181	0.651663	4.13643e-05	0.000909132	TRUE
ENSMUSG00000086999	2.27876	1.11712	1.00083	4.18777e-05	0.000919672	TRUE
ENSMUSG00000036371	273.062	212.98	0.361782	4.21942e-05	0.000926251	TRUE
ENSMUSG00000001785	25.42	18.0702	0.496907	4.2567e-05	0.000934059	TRUE
ENSMUSG00000030579	17.6532	10.5929	0.727001	4.26188e-05	0.000934819	TRUE
ENSMUSG00000000184	34.9693	24.0663	0.53134	4.34425e-05	0.000951767	TRUE
ENSMUSG00000027358	13.5838	8.74249	0.617507	4.34438e-05	0.000951767	TRUE
ENSMUSG00000027952	52.6092	38.9793	0.418637	4.35218e-05	0.000952608	TRUE
ENSMUSG00000028717	5.69913	3.37479	0.74028	4.35346e-05	0.000952608	TRUE
ENSMUSG00000052632	62.7233	46.6802	0.410586	4.38291e-05	0.000958282	TRUE
ENSMUSG00000027219	0.553111	0.13202	2.07078	4.38662e-05	0.000958709	TRUE
ENSMUSG00000054892	0.210871	0	6.13397	4.53241e-05	0.000988987	TRUE
ENSMUSG00000025184	14.5681	10.194	0.511533	4.53808e-05	0.000989827	TRUE
ENSMUSG00000090862	101.552	74.6182	0.450974	4.54957e-05	0.000991541	TRUE
ENSMUSG00000094568	2.54567	1.43299	0.822377	4.5954e-05	0.00100113	TRUE
ENSMUSG00000084796	0.26549	0.0318008	2.90862	4.61986e-05	0.00100606	TRUE
ENSMUSG00000050397	1.65242	0.788754	1.04506	4.66778e-05	0.00101551	TRUE
ENSMUSG00000002147	14.7378	8.46614	0.762746	4.70188e-05	0.00102106	TRUE
ENSMUSG00000063605	3.71201	1.93278	0.926285	4.7799e-05	0.00103635	TRUE
ENSMUSG00000004947	15.6239	10.2579	0.583302	4.81924e-05	0.00104447	TRUE
ENSMUSG00000009214	0.403777	0.0822544	2.28444	4.83914e-05	0.00104836	TRUE
ENSMUSG00000091549	6.145	3.7196	0.736813	4.8428e-05	0.00104874	TRUE
ENSMUSG00000104713	1.31778	0.519135	1.34989	4.87457e-05	0.00105478	TRUE
ENSMUSG00000075122	1.42018	0.247489	2.41769	4.89903e-05	0.00105966	TRUE
ENSMUSG00000053289	25.0737	17.7777	0.501741	4.91376e-05	0.001062	TRUE
ENSMUSG00000025877	3.96381	1.8326	1.06805	4.92463e-05	0.00106366	TRUE
ENSMUSG00000034120	91.6963	70.8724	0.358474	4.92536e-05	0.00106366	TRUE
ENSMUSG00000000386	1.06605	0.225358	2.20783	4.93593e-05	0.0010651	TRUE
ENSMUSG00000022969	5.32502	3.06378	0.767689	4.94074e-05	0.00106572	TRUE
ENSMUSG00000048039	11.0041	7.32736	0.582176	5.00051e-05	0.00107733	TRUE
ENSMUSG00000039473	51.6208	38.617	0.410828	5.01423e-05	0.00107986	TRUE
ENSMUSG00000026192	52.6257	40.2523	0.380815	5.03907e-05	0.00108435	TRUE
ENSMUSG00000024789	50.8661	38.7324	0.385166	5.04798e-05	0.00108584	TRUE
ENSMUSG00000029390	95.4286	73.0718	0.373745	5.07569e-05	0.00109094	TRUE
ENSMUSG00000018648	6.27973	3.75071	0.75546	5.13332e-05	0.00110256	TRUE
ENSMUSG00000075510	1.17816	0.273022	2.16715	5.18468e-05	0.00111218	TRUE
ENSMUSG00000041046	4.05972	2.00751	0.983072	5.229e-05	0.00112036	TRUE
ENSMUSG00000032042	117.743	91.8918	0.352692	5.23679e-05	0.00112159	TRUE
ENSMUSG00000003269	53.8783	39.657	0.426609	5.24274e-05	0.00112242	TRUE
ENSMUSG00000033055	33.6177	24.6507	0.435553	5.27869e-05	0.00112923	TRUE
ENSMUSG00000046994	28.2567	20.6198	0.451358	5.32435e-05	0.00113856	TRUE
ENSMUSG00000026358	0.860835	0.165197	2.40366	5.35001e-05	0.0011427	TRUE
ENSMUSG00000022533	67.4664	51.5648	0.38445	5.4237e-05	0.00115798	TRUE
ENSMUSG00000027782	102.943	79.4905	0.377381	5.43771e-05	0.00116052	TRUE
ENSMUSG00000034343	53.9237	40.9711	0.395021	5.45145e-05	0.001163	TRUE
ENSMUSG00000047109	19.9296	10.8311	0.831288	5.47214e-05	0.00116695	TRUE
ENSMUSG00000042286	23.3384	14.2253	0.678761	5.51551e-05	0.00117574	TRUE
ENSMUSG00000022844	2.82778	1.57609	0.83549	5.55685e-05	0.00118363	TRUE
ENSMUSG00000040483	8.41952	5.61301	0.587816	5.5599e-05	0.00118382	TRUE
ENSMUSG00000020134	36.9485	27.3476	0.433888	5.63896e-05	0.00119831	TRUE
ENSMUSG00000021711	63.4893	47.5083	0.418097	5.64414e-05	0.00119895	TRUE
ENSMUSG00000048644	26.1128	19.1039	0.439445	5.68019e-05	0.00120613	TRUE
ENSMUSG00000028128	53.3325	37.1821	0.52017	5.68603e-05	0.0012069	TRUE
ENSMUSG00000025481	0.288309	0.0414713	2.75285	5.73729e-05	0.00121589	TRUE
ENSMUSG00000031779	0.8165	0.309677	1.40455	5.74383e-05	0.00121633	TRUE
ENSMUSG00000087129	0.842071	0.284794	1.55556	5.77787e-05	0.00122307	TRUE
ENSMUSG00000002885	8.70675	5.33307	0.701098	5.86758e-05	0.00123965	TRUE
ENSMUSG00000043091	44.5515	30.7644	0.531936	5.87157e-05	0.00124001	TRUE
ENSMUSG00000025510	76.9607	53.1726	0.52637	5.88787e-05	0.00124297	TRUE
ENSMUSG00000030245	32.2598	23.9441	0.418897	5.9195e-05	0.0012486	TRUE
ENSMUSG00000042784	2.76755	0.642972	1.97751	5.94239e-05	0.00125206	TRUE
ENSMUSG00000029594	18.0319	13.0843	0.455033	5.94475e-05	0.00125207	TRUE
ENSMUSG00000021996	86.1282	64.6114	0.412111	5.96695e-05	0.00125626	TRUE
ENSMUSG00000000958	2.60028	1.43918	0.864167	6.13828e-05	0.00129134	TRUE
ENSMUSG00000036430	38.2295	26.7884	0.511352	6.13674e-05	0.00129134	TRUE
ENSMUSG00000024081	37.9311	27.4325	0.473038	6.14548e-05	0.00129235	TRUE
ENSMUSG00000001995	134.622	103.821	0.366517	6.16905e-05	0.00129607	TRUE
ENSMUSG00000002688	10.7633	7.00942	0.60868	6.17436e-05	0.00129643	TRUE
ENSMUSG00000074813	1.19677	0.37259	1.66723	6.19728e-05	0.00130024	TRUE
ENSMUSG00000027560	32.0764	22.8045	0.49709	6.20563e-05	0.00130149	TRUE
ENSMUSG00000023971	22.7727	16.5316	0.458446	6.23875e-05	0.00130793	TRUE
ENSMUSG00000074221	5.39757	3.31467	0.686133	6.29841e-05	0.00131791	TRUE
ENSMUSG00000048621	0.268968	0.00829425	4.5858	6.31925e-05	0.00132125	TRUE
ENSMUSG00000020097	48.3834	36.8272	0.384669	6.32816e-05	0.00132245	TRUE
ENSMUSG00000047330	4.4284	2.09794	1.07502	6.33625e-05	0.00132328	TRUE
ENSMUSG00000040734	7.17508	4.75248	0.58207	6.341e-05	0.00132377	TRUE
ENSMUSG00000020271	209.321	164.559	0.338585	6.37234e-05	0.00132777	TRUE
ENSMUSG00000031422	207.994	164.172	0.340433	6.37551e-05	0.00132792	TRUE
ENSMUSG00000020572	61.3413	46.5856	0.390366	6.40879e-05	0.00133384	TRUE
ENSMUSG00000079710	0.544129	0.0808782	2.72528	6.46608e-05	0.00134525	TRUE
ENSMUSG00000058126	15.3529	9.53683	0.669609	6.47192e-05	0.00134558	TRUE
ENSMUSG00000038214	10.3792	6.73289	0.624365	6.48216e-05	0.00134705	TRUE
ENSMUSG00000040298	2.66255	1.39771	0.938837	6.50655e-05	0.0013516	TRUE
ENSMUSG00000110062	2.25453	1.09079	1.06768	6.52327e-05	0.00135456	TRUE
ENSMUSG00000022300	10.9167	6.99972	0.642917	6.53668e-05	0.00135683	TRUE
ENSMUSG00000006344	8.10728	4.20433	0.919896	6.57795e-05	0.00136488	TRUE
ENSMUSG00000033323	26.4397	18.6851	0.482104	6.59065e-05	0.00136647	TRUE
ENSMUSG00000028214	10.4378	7.17806	0.538618	6.68558e-05	0.00138405	TRUE
ENSMUSG00000039200	0.220541	0.00829425	4.31703	6.69926e-05	0.00138635	TRUE
ENSMUSG00000027404	91.4064	69.9218	0.375561	6.74607e-05	0.00139473	TRUE
ENSMUSG00000059436	74.8682	57.7229	0.368274	6.7485e-05	0.00139473	TRUE
ENSMUSG00000008668	165.984	121.611	0.441539	6.78003e-05	0.00139988	TRUE
ENSMUSG00000042660	16.309	11.6132	0.491157	6.77816e-05	0.00139988	TRUE
ENSMUSG00000098112	9.48022	6.35128	0.577766	6.83954e-05	0.00141163	TRUE
ENSMUSG00000098708	1.24791	0.421705	1.49745	6.87025e-05	0.0014169	TRUE
ENSMUSG00000069682	43.3121	31.1053	0.473908	6.90253e-05	0.00142248	TRUE
ENSMUSG00000057963	170.417	127.41	0.402318	6.9614e-05	0.00143299	TRUE
ENSMUSG00000024261	139.044	108.517	0.362633	7.05027e-05	0.00145018	TRUE
ENSMUSG00000035248	51.6422	39.3032	0.387634	7.0901e-05	0.00145783	TRUE
ENSMUSG00000025408	26.0287	18.2745	0.493736	7.1315e-05	0.00146468	TRUE
ENSMUSG00000018559	36.7565	26.7764	0.439822	7.14054e-05	0.00146544	TRUE
ENSMUSG00000051518	21.7363	15.8969	0.451803	7.15947e-05	0.00146877	TRUE
ENSMUSG00000062421	84.6683	65.7677	0.356654	7.1707e-05	0.00146997	TRUE
Novel00545	2.93695	1.61275	0.851734	7.16897e-05	0.00146997	TRUE
ENSMUSG00000035671	48.7399	35.2391	0.448823	7.21414e-05	0.00147832	TRUE
ENSMUSG00000041143	10.7876	6.92778	0.637162	7.22652e-05	0.00147975	TRUE
ENSMUSG00000054435	1.14777	0.223257	2.40443	7.25059e-05	0.00148356	TRUE
ENSMUSG00000006333	291.242	226.672	0.354418	7.35022e-05	0.00150188	TRUE
ENSMUSG00000041390	9.38836	5.45003	0.757787	7.35116e-05	0.00150188	TRUE
ENSMUSG00000039208	15.6649	9.88156	0.656936	7.38401e-05	0.00150803	TRUE
ENSMUSG00000097354	0.756339	0.248177	1.5598	7.39063e-05	0.00150881	TRUE
ENSMUSG00000006442	84.1808	62.4855	0.409311	7.41615e-05	0.00151289	TRUE
ENSMUSG00000019849	46.7423	34.4796	0.429556	7.43555e-05	0.00151628	TRUE
ENSMUSG00000020132	112.91	89.0778	0.336569	7.4848e-05	0.00152575	TRUE
ENSMUSG00000026674	17.4979	7.81488	1.12045	7.52829e-05	0.00153404	TRUE
ENSMUSG00000021610	88.229	69.1456	0.348713	7.60803e-05	0.00154856	TRUE
ENSMUSG00000047205	8.88705	5.86608	0.587543	7.66267e-05	0.00155852	TRUE
ENSMUSG00000050567	16.1804	11.3694	0.492723	7.73852e-05	0.00157335	TRUE
Novel00426	0.139663	0	5.57807	7.75561e-05	0.00157624	TRUE
ENSMUSG00000020088	168.188	132.403	0.339277	7.75911e-05	0.00157637	TRUE
ENSMUSG00000038774	18.668	12.925	0.537665	7.78767e-05	0.00158158	TRUE
ENSMUSG00000010554	42.5064	31.48	0.432292	7.85597e-05	0.00159486	TRUE
ENSMUSG00000019988	6.06263	3.76321	0.68947	7.9569e-05	0.00161474	TRUE
ENSMUSG00000032413	22.0776	15.7822	0.479875	8.2351e-05	0.00166934	TRUE
ENSMUSG00000027342	78.4164	58.2012	0.431973	8.31243e-05	0.00168376	TRUE
ENSMUSG00000097769	3.95751	2.25764	0.807814	8.43388e-05	0.00170709	TRUE
ENSMUSG00000025402	13.2338	8.40866	0.629974	8.5734e-05	0.00173135	TRUE
ENSMUSG00000016087	5.85474	3.02368	0.916107	8.71222e-05	0.00175756	TRUE
ENSMUSG00000042772	80.2272	62.0121	0.363712	8.77983e-05	0.00176989	TRUE
ENSMUSG00000007815	155.803	121.664	0.345691	8.81294e-05	0.0017746	TRUE
ENSMUSG00000002052	225.661	177.424	0.335702	8.82582e-05	0.00177653	TRUE
ENSMUSG00000028124	117.296	92.7648	0.334393	8.84405e-05	0.00177955	TRUE
ENSMUSG00000015202	19.2672	12.4562	0.604837	8.86166e-05	0.00178243	TRUE
ENSMUSG00000100975	3.4617	2.10146	0.710796	8.9016e-05	0.00178783	TRUE
ENSMUSG00000049409	1.09514	0.333872	1.69956	8.92887e-05	0.00179264	TRUE
ENSMUSG00000057541	27.9131	19.102	0.525019	8.96684e-05	0.00179961	TRUE
ENSMUSG00000025477	70.9011	55.2106	0.35401	8.97337e-05	0.00180025	TRUE
ENSMUSG00000020074	51.3192	39.118	0.38682	9.00001e-05	0.00180427	TRUE
ENSMUSG00000022009	13.4714	9.35214	0.516646	8.99756e-05	0.00180427	TRUE
ENSMUSG00000032977	32.3129	23.0962	0.464105	9.10777e-05	0.0018252	TRUE
ENSMUSG00000030109	3.49999	1.18279	1.50878	9.1141e-05	0.0018258	TRUE
ENSMUSG00000061815	0.732907	0.204604	1.84946	9.33633e-05	0.00186895	TRUE
ENSMUSG00000032643	3.68032	1.61141	1.13949	9.34711e-05	0.00187042	TRUE
ENSMUSG00000062329	2.27912	0.29519	2.89637	9.44698e-05	0.00188694	TRUE
ENSMUSG00000026826	4.70009	2.52664	0.858694	9.60579e-05	0.00191655	TRUE
ENSMUSG00000029246	22.3223	16.2633	0.459666	9.61406e-05	0.0019175	TRUE
ENSMUSG00000042918	3.30476	1.76139	0.877809	9.80212e-05	0.00195287	TRUE
ENSMUSG00000019731	69.2212	53.544	0.367329	9.88845e-05	0.00196863	TRUE
ENSMUSG00000028669	99.1317	77.251	0.35588	9.97616e-05	0.00198537	TRUE
ENSMUSG00000029860	113.789	87.8297	0.357187	0.000100101	0.00199139	TRUE
ENSMUSG00000027463	2.63422	1.07637	1.22776	0.000100307	0.00199476	TRUE
ENSMUSG00000015533	1.20992	0.416126	1.53619	0.00010167	0.00201746	TRUE
ENSMUSG00000028495	373.615	288.686	0.370756	0.000102257	0.00202762	TRUE
ENSMUSG00000026094	8.19243	4.48217	0.854917	0.000102971	0.00203956	TRUE
ENSMUSG00000020974	0.633989	0.130644	2.27296	0.000104422	0.0020668	TRUE
ENSMUSG00000029147	68.0003	52.1242	0.374091	0.000106033	0.00209715	TRUE
ENSMUSG00000049723	0.492299	0.0539312	2.9903	0.000106245	0.0021006	TRUE
ENSMUSG00000071646	47.4499	35.2166	0.417884	0.000106512	0.00210435	TRUE
ENSMUSG00000087001	0.146581	0	5.65114	0.000106499	0.00210435	TRUE
ENSMUSG00000078974	22.2487	15.4455	0.525913	0.000106647	0.00210625	TRUE
ENSMUSG00000021326	26.2174	18.486	0.483122	0.000107822	0.00212791	TRUE
Novel00029	0.248214	0.0235066	3.17486	0.000108277	0.00213612	TRUE
ENSMUSG00000031984	26.6748	20.0114	0.41195	0.000109259	0.00215393	TRUE
ENSMUSG00000047832	6.65312	4.12957	0.684682	0.000109501	0.00215792	TRUE
ENSMUSG00000076431	32.7398	21.6903	0.56208	0.000109897	0.00216416	TRUE
ENSMUSG00000006456	16.2233	11.6174	0.474727	0.000110094	0.00216725	TRUE
ENSMUSG00000020275	8.20673	5.16031	0.653237	0.000111287	0.00218916	TRUE
ENSMUSG00000027661	4.61142	2.16988	1.07484	0.00011304	0.00222045	TRUE
ENSMUSG00000068245	0.880827	0.320761	1.4109	0.000113781	0.00223339	TRUE
ENSMUSG00000022557	64.5218	50.0227	0.361158	0.000114059	0.00223804	TRUE
ENSMUSG00000021188	76.2394	58.6772	0.372026	0.000114893	0.0022536	TRUE
ENSMUSG00000016487	34.3656	24.2133	0.481706	0.000115137	0.00225676	TRUE
[truncated: 905 more rows]

## Sheet: SCI_PvsSCI_C.DEG_down
GeneID	Readcount_SCI_P	Readcount_SCI_C	log2FoldChange	pval	padj	significant
ENSMUSG00000001930	8.28369	32.9125	-2.00006	4.19695e-56	2.28855e-51	TRUE
ENSMUSG00000041378	15.4014	46.957	-1.61327	8.07818e-34	2.20248e-29	TRUE
ENSMUSG00000018830	2.74883	11.437	-2.0541	9.78246e-28	1.77809e-23	TRUE
ENSMUSG00000035783	3.80448	15.3307	-2.00381	3.84332e-27	5.23932e-23	TRUE
ENSMUSG00000029648	27.5931	81.7664	-1.5731	1.25097e-26	1.36428e-22	TRUE
ENSMUSG00000025608	20.542	66.4323	-1.6853	3.31042e-23	3.00856e-19	TRUE
ENSMUSG00000056492	23.4253	52.9655	-1.17753	5.18661e-23	4.04029e-19	TRUE
ENSMUSG00000025494	0.209642	1.8701	-3.14524	8.83791e-23	5.65104e-19	TRUE
ENSMUSG00000033191	3.32729	11.5227	-1.7867	9.32702e-23	5.65104e-19	TRUE
ENSMUSG00000062960	3.07183	12.1299	-1.97752	1.34823e-22	7.35177e-19	TRUE
ENSMUSG00000009097	0.782793	3.73082	-2.25185	3.86536e-22	1.91613e-18	TRUE
ENSMUSG00000041445	1.58318	6.55454	-2.04249	4.24495e-22	1.92894e-18	TRUE
ENSMUSG00000000530	5.53583	17.684	-1.67911	3.67762e-21	1.54259e-17	TRUE
ENSMUSG00000031803	0.951737	5.28962	-2.47889	5.38029e-20	2.09558e-16	TRUE
Novel00672	0.24743	2.14671	-3.10586	1.68155e-19	6.11288e-16	TRUE
ENSMUSG00000022220	3.21218	9.99309	-1.63966	2.55635e-19	8.71221e-16	TRUE
ENSMUSG00000021904	6.18172	19.5795	-1.66427	9.68122e-18	3.10534e-14	TRUE
ENSMUSG00000037095	6.36024	19.0464	-1.58017	1.15793e-17	3.50781e-14	TRUE
ENSMUSG00000026814	11.6204	31.4876	-1.44239	1.47589e-17	4.23573e-14	TRUE
ENSMUSG00000020717	19.0316	45.3593	-1.25835	2.08344e-17	5.68039e-14	TRUE
ENSMUSG00000041134	4.99485	14.2145	-1.50523	2.3001e-17	5.97248e-14	TRUE
ENSMUSG00000026582	1.47222	9.63406	-2.68051	8.10792e-17	1.96593e-13	TRUE
ENSMUSG00000050919	0.603304	5.58734	-3.19214	8.29215e-17	1.96593e-13	TRUE
ENSMUSG00000026580	1.98312	9.20428	-2.20232	1.05081e-16	2.38747e-13	TRUE
ENSMUSG00000026678	32.5335	70.264	-1.11839	1.16124e-15	2.53284e-12	TRUE
ENSMUSG00000050105	6.93332	17.6486	-1.34546	5.27679e-15	1.10669e-11	TRUE
ENSMUSG00000015053	6.02739	13.8244	-1.20655	9.07634e-15	1.83305e-11	TRUE
ENSMUSG00000038402	1.72062	5.20349	-1.59788	1.31555e-14	2.56199e-11	TRUE
ENSMUSG00000036256	53.3817	102.898	-0.941543	5.2185e-14	9.81239e-11	TRUE
ENSMUSG00000001946	8.19032	17.7638	-1.12413	8.84789e-14	1.60822e-10	TRUE
ENSMUSG00000030235	10.3591	21.807	-1.07811	1.22888e-13	2.16159e-10	TRUE
ENSMUSG00000027474	1.85662	4.86464	-1.40154	1.34548e-13	2.29274e-10	TRUE
ENSMUSG00000031444	0.215919	2.18981	-3.30073	1.87213e-13	3.09349e-10	TRUE
ENSMUSG00000001247	1.77697	5.53739	-1.6302	4.11822e-13	6.60478e-10	TRUE
ENSMUSG00000016494	11.2449	21.8184	-0.959875	6.12127e-13	9.53677e-10	TRUE
ENSMUSG00000040584	12.584	33.4865	-1.3974	8.70727e-13	1.31888e-09	TRUE
ENSMUSG00000024451	5.07326	10.5854	-1.06512	1.16131e-12	1.71149e-09	TRUE
ENSMUSG00000026822	57.6646	138.747	-1.25279	1.69382e-12	2.43059e-09	TRUE
ENSMUSG00000042284	4.74366	9.79256	-1.05227	1.90233e-12	2.6598e-09	TRUE
ENSMUSG00000054404	2.7408	8.27693	-1.589	3.21073e-12	4.37695e-09	TRUE
ENSMUSG00000046470	1.98487	6.31494	-1.66905	3.79938e-12	5.05308e-09	TRUE
ENSMUSG00000019987	0.492339	6.26971	-3.64191	1.43152e-11	1.81534e-08	TRUE
ENSMUSG00000055148	9.49723	24.1543	-1.34235	1.53543e-11	1.90285e-08	TRUE
ENSMUSG00000027463	0.784344	2.60405	-1.72996	2.04887e-11	2.48272e-08	TRUE
ENSMUSG00000039167	13.1115	23.5179	-0.848252	2.14941e-11	2.54794e-08	TRUE
ENSMUSG00000050370	3.93137	8.85156	-1.1742	2.38121e-11	2.76266e-08	TRUE
ENSMUSG00000006386	2.82739	7.40508	-1.38529	3.72677e-11	4.23369e-08	TRUE
ENSMUSG00000034471	22.6817	37.9838	-0.751054	5.19724e-11	5.78368e-08	TRUE
ENSMUSG00000031170	0.583113	2.06706	-1.8239	6.19436e-11	6.75544e-08	TRUE
ENSMUSG00000020357	5.10736	10.021	-0.976506	7.36947e-11	7.82956e-08	TRUE
ENSMUSG00000040732	4.11279	8.71723	-1.09031	7.46643e-11	7.82956e-08	TRUE
ENSMUSG00000015340	1.01612	3.39649	-1.72619	1.17644e-10	1.21038e-07	TRUE
ENSMUSG00000025902	2.73596	7.41977	-1.44622	2.9317e-10	2.90659e-07	TRUE
ENSMUSG00000046280	1.03139	4.60271	-2.1859	3.98503e-10	3.81227e-07	TRUE
ENSMUSG00000038007	11.8607	24.33	-1.04499	6.51336e-10	5.90514e-07	TRUE
ENSMUSG00000031502	58.4886	102.66	-0.807633	1.20611e-09	1.04394e-06	TRUE
ENSMUSG00000028978	5.89151	14.3012	-1.29708	1.23443e-09	1.05175e-06	TRUE
ENSMUSG00000030737	5.06221	10.5052	-1.0528	1.32808e-09	1.11413e-06	TRUE
ENSMUSG00000028776	9.58657	20.3055	-1.08141	3.24202e-09	2.67855e-06	TRUE
ENSMUSG00000027985	1.06348	3.22948	-1.6189	3.40056e-09	2.7269e-06	TRUE
ENSMUSG00000075602	41.4348	76.853	-0.882839	3.4563e-09	2.73143e-06	TRUE
ENSMUSG00000021638	2.55666	7.33152	-1.50658	3.7187e-09	2.89682e-06	TRUE
ENSMUSG00000020788	2.23067	5.47674	-1.30231	3.95923e-09	3.04074e-06	TRUE
ENSMUSG00000025504	0.451569	1.57569	-1.80902	4.37263e-09	3.3116e-06	TRUE
ENSMUSG00000068270	3.09474	7.06099	-1.18686	5.43033e-09	3.89619e-06	TRUE
ENSMUSG00000030214	0.372308	1.75739	-2.21543	6.67853e-09	4.72953e-06	TRUE
ENSMUSG00000040428	10.1088	27.9544	-1.46702	1.17623e-08	8.11883e-06	TRUE
ENSMUSG00000030022	24.1239	38.1363	-0.666452	1.19263e-08	8.12911e-06	TRUE
ENSMUSG00000067818	7.04591	15.2024	-1.10229	1.27313e-08	8.57067e-06	TRUE
ENSMUSG00000032440	24.7738	42.7418	-0.780969	1.71319e-08	1.13925e-05	TRUE
ENSMUSG00000049103	0.604274	3.94417	-2.6515	1.88963e-08	1.24144e-05	TRUE
ENSMUSG00000064262	0.637335	1.93293	-1.6015	1.96707e-08	1.25997e-05	TRUE
ENSMUSG00000074793	8.72038	14.7569	-0.763774	1.98716e-08	1.25997e-05	TRUE
ENSMUSG00000028763	29.8028	57.3878	-0.935628	2.22773e-08	1.39627e-05	TRUE
ENSMUSG00000024620	14.1017	29.3179	-1.04301	2.5023e-08	1.53312e-05	TRUE
ENSMUSG00000039264	0.101197	0.667949	-2.69313	2.47455e-08	1.53312e-05	TRUE
ENSMUSG00000037872	28.3032	44.4388	-0.655774	2.70797e-08	1.6407e-05	TRUE
ENSMUSG00000061353	18.8141	32.8115	-0.795582	2.87329e-08	1.6886e-05	TRUE
ENSMUSG00000028645	218.666	301.778	-0.471073	2.95334e-08	1.69519e-05	TRUE
ENSMUSG00000029710	4.80241	10.3854	-1.10591	3.74733e-08	2.08508e-05	TRUE
ENSMUSG00000020154	13.5149	30.4756	-1.18018	3.81588e-08	2.10178e-05	TRUE
ENSMUSG00000032278	2.58713	6.25902	-1.27054	4.51621e-08	2.43826e-05	TRUE
ENSMUSG00000030237	9.11557	27.3894	-1.58284	4.89298e-08	2.61578e-05	TRUE
ENSMUSG00000000489	12.0503	24.3446	-1.02353	5.90215e-08	3.12465e-05	TRUE
ENSMUSG00000016087	2.46678	5.7852	-1.21626	6.54509e-08	3.4317e-05	TRUE
ENSMUSG00000090019	0.661211	1.86343	-1.50027	7.63541e-08	3.92784e-05	TRUE
ENSMUSG00000026365	29.3547	61.7429	-1.04939	8.42135e-08	4.29166e-05	TRUE
ENSMUSG00000020806	3.30276	6.21367	-0.916927	8.51089e-08	4.29713e-05	TRUE
ENSMUSG00000030413	18.5255	29.7926	-0.694951	1.0489e-07	5.24728e-05	TRUE
ENSMUSG00000031503	73.8428	108.677	-0.558896	1.19535e-07	5.87221e-05	TRUE
ENSMUSG00000026222	1.92592	4.39857	-1.18553	1.29577e-07	6.30868e-05	TRUE
ENSMUSG00000036867	2.29946	5.55142	-1.26148	1.32982e-07	6.41713e-05	TRUE
ENSMUSG00000015468	11.3552	19.4646	-0.779388	1.39628e-07	6.67875e-05	TRUE
ENSMUSG00000028073	3.95602	8.75121	-1.12896	1.59038e-07	7.41213e-05	TRUE
ENSMUSG00000000682	1.71	3.91918	-1.19139	1.61947e-07	7.45041e-05	TRUE
ENSMUSG00000024066	13.9438	31.5173	-1.16325	1.63958e-07	7.45041e-05	TRUE
ENSMUSG00000051669	0.193402	0.898752	-2.20289	1.63424e-07	7.45041e-05	TRUE
ENSMUSG00000069516	15.146	38.5491	-1.31894	1.7205e-07	7.75347e-05	TRUE
ENSMUSG00000060063	1.89092	4.65306	-1.28892	1.7429e-07	7.79006e-05	TRUE
ENSMUSG00000070436	24.3458	46.0416	-0.905901	2.48016e-07	0.000106489	TRUE
ENSMUSG00000030830	1.18409	3.06818	-1.36749	3.12397e-07	0.000132052	TRUE
ENSMUSG00000034911	0.961312	2.35635	-1.30527	3.15045e-07	0.000132147	TRUE
ENSMUSG00000037820	43.5446	89.7912	-1.03326	3.27606e-07	0.000136239	TRUE
ENSMUSG00000038496	0.575284	1.56178	-1.43887	3.29798e-07	0.000136239	TRUE
ENSMUSG00000045165	0.613266	1.89242	-1.62225	3.67636e-07	0.000149603	TRUE
ENSMUSG00000046167	6.57279	13.6884	-1.05965	3.73232e-07	0.000150756	TRUE
ENSMUSG00000031871	27.1256	46.1214	-0.76992	3.86236e-07	0.000154861	TRUE
ENSMUSG00000026921	9.79357	17.1082	-0.801876	3.96792e-07	0.000157932	TRUE
ENSMUSG00000027875	0.883602	2.94303	-1.72673	4.31505e-07	0.000170504	TRUE
ENSMUSG00000050621	53.8269	105.16	-0.972546	4.50708e-07	0.000175548	TRUE
ENSMUSG00000042485	2.86433	6.01508	-1.07597	5.36501e-07	0.00020602	TRUE
ENSMUSG00000048572	18.5738	29.4419	-0.670463	7.47832e-07	0.000278751	TRUE
ENSMUSG00000071713	8.12667	16.7709	-1.03142	8.08987e-07	0.000298063	TRUE
ENSMUSG00000038415	1.16351	3.33832	-1.51247	8.63395e-07	0.000315974	TRUE
ENSMUSG00000045930	1.72748	4.07557	-1.24565	9.52393e-07	0.00034622	TRUE
ENSMUSG00000042099	6.91941	12.3763	-0.845819	1.00578e-06	0.000363206	TRUE
ENSMUSG00000079018	45.7884	83.4695	-0.861866	1.23019e-06	0.00043559	TRUE
ENSMUSG00000039062	1.28626	3.9615	-1.58827	1.26867e-06	0.000446318	TRUE
ENSMUSG00000009687	7.22664	16.8428	-1.19475	1.28624e-06	0.000446734	TRUE
ENSMUSG00000056569	68.293	279.34	-2.03114	1.2837e-06	0.000446734	TRUE
ENSMUSG00000042745	15.2584	22.8747	-0.588729	1.36821e-06	0.000469227	TRUE
ENSMUSG00000034881	0.277777	1.13719	-2.01778	1.39966e-06	0.000477014	TRUE
ENSMUSG00000029561	8.03161	12.7337	-0.670528	1.41077e-06	0.000477346	TRUE
ENSMUSG00000041598	41.9912	61.8203	-0.557587	1.45066e-06	0.000481269	TRUE
ENSMUSG00000061171	0.464901	1.41904	-1.62421	1.46719e-06	0.000481954	TRUE
ENSMUSG00000037552	11.3777	17.9954	-0.659946	1.55676e-06	0.000508315	TRUE
ENSMUSG00000031377	0.8781	2.19388	-1.32711	1.86963e-06	0.000592727	TRUE
ENSMUSG00000053846	0.287545	1.13932	-1.9693	1.93226e-06	0.000609043	TRUE
ENSMUSG00000041515	7.52666	13.971	-0.884236	2.00164e-06	0.000627285	TRUE
ENSMUSG00000002147	8.13145	14.5656	-0.831711	2.03165e-06	0.00063305	TRUE
ENSMUSG00000038235	5.30193	8.81222	-0.735328	2.11486e-06	0.000655235	TRUE
ENSMUSG00000039005	2.02518	4.3285	-1.08396	2.25626e-06	0.00069119	TRUE
ENSMUSG00000024675	0.481722	1.27009	-1.3993	2.41476e-06	0.000731525	TRUE
ENSMUSG00000024349	4.15175	7.68894	-0.880811	2.60373e-06	0.000780104	TRUE
ENSMUSG00000000805	2.34198	6.20092	-1.39385	2.67581e-06	0.000797317	TRUE
ENSMUSG00000071847	23.1646	36.4727	-0.651407	2.69632e-06	0.000799063	TRUE
ENSMUSG00000000317	1.14863	3.06178	-1.40541	2.76575e-06	0.000810827	TRUE
ENSMUSG00000028874	2.20234	4.36861	-0.981729	2.7576e-06	0.000810827	TRUE
Novel00376	139.114	298.654	-1.07608	2.82676e-06	0.000824281	TRUE
Novel00318	0.270917	1.13564	-2.03782	3.20412e-06	0.000919565	TRUE
ENSMUSG00000030796	0.667295	1.78223	-1.40107	3.3145e-06	0.000946265	TRUE
ENSMUSG00000024140	149.276	197.973	-0.415953	3.40928e-06	0.000968254	TRUE
ENSMUSG00000058818	1.54818	3.95541	-1.33165	3.54991e-06	0.00100297	TRUE
ENSMUSG00000026475	10.7935	17.7829	-0.72037	3.65195e-06	0.00102396	TRUE
ENSMUSG00000022178	2.53395	5.01443	-0.981392	3.80346e-06	0.00105816	TRUE
ENSMUSG00000071001	0.70644	1.67197	-1.2566	3.87978e-06	0.00107391	TRUE
ENSMUSG00000071347	0.0779036	0.460635	-2.52474	4.0035e-06	0.00109863	TRUE
ENSMUSG00000025492	43.2276	73.5135	-0.748633	4.35844e-06	0.0011824	TRUE
ENSMUSG00000053198	19.7924	66.0416	-1.73747	4.43925e-06	0.00119836	TRUE
ENSMUSG00000029675	17.4704	31.2439	-0.824707	4.65532e-06	0.00124436	TRUE
ENSMUSG00000020325	1.86433	5.15683	-1.46302	4.82766e-06	0.00128414	TRUE
ENSMUSG00000073599	2.35427	4.82297	-1.03097	5.16454e-06	0.00136707	TRUE
ENSMUSG00000042821	2.16281	4.84692	-1.14734	5.31364e-06	0.00139302	TRUE
ENSMUSG00000051124	0.271499	1.03553	-1.94296	5.4341e-06	0.00141778	TRUE
ENSMUSG00000074199	0.256035	1.35745	-2.34554	5.66914e-06	0.00146508	TRUE
ENSMUSG00000058396	2.98765	5.81373	-0.950557	5.99328e-06	0.00154155	TRUE
ENSMUSG00000018417	12.6473	19.1693	-0.601932	6.27018e-06	0.00158669	TRUE
ENSMUSG00000054690	3.21438	6.6547	-1.0405	6.30041e-06	0.00158669	TRUE
ENSMUSG00000096719	0.00763523	0.27642	-4.68586	6.34338e-06	0.00158669	TRUE
ENSMUSG00000030047	1.22653	2.5365	-1.05002	7.09096e-06	0.00175756	TRUE
ENSMUSG00000001918	10.3463	18.3471	-0.816646	7.13183e-06	0.00175969	TRUE
ENSMUSG00000066058	1.07157	4.44819	-2.0411	7.26672e-06	0.0017849	TRUE
ENSMUSG00000000290	9.34518	18.6079	-0.975438	8.29695e-06	0.00199306	TRUE
ENSMUSG00000058794	0.192626	1.2349	-2.60613	8.37279e-06	0.00199371	TRUE
ENSMUSG00000028859	3.74075	9.4521	-1.31097	8.42341e-06	0.00199704	TRUE
ENSMUSG00000029368	0	3.54352	-10.2881	8.81052e-06	0.00206193	TRUE
ENSMUSG00000047878	2.08328	4.18401	-1.00135	9.49754e-06	0.00221321	TRUE
ENSMUSG00000060591	10.9397	22.3295	-1.00453	1.00665e-05	0.00233582	TRUE
ENSMUSG00000028475	0.397347	1.2237	-1.6391	1.03453e-05	0.00239032	TRUE
ENSMUSG00000038264	228.854	300.936	-0.401541	1.05576e-05	0.00242264	TRUE
ENSMUSG00000073010	0.0229057	0.360601	-3.80674	1.0574e-05	0.00242264	TRUE
ENSMUSG00000044456	2.90897	5.22194	-0.839773	1.08394e-05	0.00246275	TRUE
ENSMUSG00000044562	14.1636	21.5331	-0.605284	1.07963e-05	0.00246275	TRUE
ENSMUSG00000026785	0.752833	2.2076	-1.54369	1.24914e-05	0.00281464	TRUE
ENSMUSG00000025324	10.5982	16.1797	-0.612418	1.29636e-05	0.00288528	TRUE
ENSMUSG00000004864	0.163248	0.637215	-1.95426	1.46052e-05	0.00318562	TRUE
ENSMUSG00000085867	0	0.20809	-6.21929	1.54509e-05	0.00333012	TRUE
ENSMUSG00000038188	1.52915	2.91094	-0.942863	1.5833e-05	0.00339904	TRUE
ENSMUSG00000021108	6.25987	10.1063	-0.693372	1.60695e-05	0.00343628	TRUE
ENSMUSG00000026193	77.3328	151.029	-0.934526	1.64365e-05	0.00350105	TRUE
ENSMUSG00000050397	0.384864	1.62992	-2.06061	1.73377e-05	0.00366438	TRUE
ENSMUSG00000020120	23.1164	34.0555	-0.559885	1.80644e-05	0.00378858	TRUE
ENSMUSG00000026604	7.6886	12.6772	-0.717106	1.93227e-05	0.00397602	TRUE
ENSMUSG00000030069	0.672215	2.60676	-1.91641	1.94884e-05	0.00398488	TRUE
ENSMUSG00000064147	2.44596	7.89211	-1.6644	1.95119e-05	0.00398488	TRUE
ENSMUSG00000000359	0.13135	0.591209	-2.12418	1.97074e-05	0.00400979	TRUE
ENSMUSG00000026395	5.48389	10.0739	-0.871116	2.04864e-05	0.00412215	TRUE
ENSMUSG00000057123	0.573927	1.37757	-1.27042	2.1839e-05	0.00433039	TRUE
ENSMUSG00000079293	3.20202	7.49278	-1.21093	2.32998e-05	0.0045867	TRUE
ENSMUSG00000050014	0.0544161	0.355293	-2.66385	2.46807e-05	0.00484105	TRUE
ENSMUSG00000032125	7.87992	13.8349	-0.829506	2.51307e-05	0.00491166	TRUE
ENSMUSG00000063193	0.348627	1.18908	-1.73755	2.58362e-05	0.00503151	TRUE
ENSMUSG00000027111	34.2526	51.5196	-0.593984	2.62569e-05	0.00509524	TRUE
ENSMUSG00000027276	8.6956	15.006	-0.782556	2.73918e-05	0.00527791	TRUE
ENSMUSG00000040723	3.98222	7.19893	-0.845274	2.85299e-05	0.00545128	TRUE
ENSMUSG00000074364	19.3258	33.754	-0.787386	3.37197e-05	0.00627186	TRUE
ENSMUSG00000002603	8.66894	14.8267	-0.770802	3.42012e-05	0.00630594	TRUE
ENSMUSG00000097779	0.193595	0.698684	-1.82728	3.42966e-05	0.00630594	TRUE
ENSMUSG00000002980	14.5076	23.3072	-0.684405	3.48627e-05	0.00635796	TRUE
ENSMUSG00000074570	0.200261	1.05107	-2.35116	3.48031e-05	0.00635796	TRUE
ENSMUSG00000070637	2.19206	6.63465	-1.58813	3.75201e-05	0.00679711	TRUE
ENSMUSG00000015568	19.075	30.6044	-0.695617	3.7714e-05	0.00680963	TRUE
ENSMUSG00000050295	6.8248	13.8689	-0.997381	3.79369e-05	0.00682726	TRUE
ENSMUSG00000029761	24.1149	37.8898	-0.650005	3.95563e-05	0.0070489	TRUE
ENSMUSG00000021922	0.437074	2.02377	-2.26771	3.98928e-05	0.00708571	TRUE
ENSMUSG00000023349	0.310257	0.868598	-1.46904	4.16096e-05	0.00734282	TRUE
ENSMUSG00000026180	2.34186	9.20331	-1.92815	4.15305e-05	0.00734282	TRUE
ENSMUSG00000027435	12.1091	23.029	-0.943419	4.19148e-05	0.00737282	TRUE
ENSMUSG00000021903	19.9486	31.24	-0.650062	4.25361e-05	0.00745805	TRUE
ENSMUSG00000045827	7.80824	11.6805	-0.584724	4.36579e-05	0.0075816	TRUE
ENSMUSG00000020077	37.1116	70.4866	-0.905404	4.59521e-05	0.00790448	TRUE
ENSMUSG00000031722	3.3777	10.9383	-1.65492	4.62211e-05	0.00792576	TRUE
ENSMUSG00000000093	2.83029	5.04672	-0.833688	4.67658e-05	0.00799401	TRUE
ENSMUSG00000019326	0.164024	0.652679	-1.97615	4.77831e-05	0.00811703	TRUE
ENSMUSG00000025161	10.8661	22.5611	-1.04389	4.91826e-05	0.0083157	TRUE
ENSMUSG00000031207	154.4	204.571	-0.410361	5.11868e-05	0.00858819	TRUE
ENSMUSG00000034258	0.575284	1.49268	-1.39876	5.22158e-05	0.00870726	TRUE
ENSMUSG00000047592	0.0467809	0.390754	-2.99523	5.27316e-05	0.00873983	TRUE
ENSMUSG00000024774	0.0154644	0.207509	-3.51862	5.45254e-05	0.00895548	TRUE
ENSMUSG00000032596	1.25959	2.4903	-0.984254	5.56164e-05	0.00910722	TRUE
ENSMUSG00000033542	2.17827	4.06929	-0.905677	5.63e-05	0.00919157	TRUE
ENSMUSG00000074899	4.4534	7.48214	-0.74893	5.65397e-05	0.00920314	TRUE
ENSMUSG00000030748	33.2547	52.5759	-0.655561	5.71027e-05	0.0092399	TRUE
ENSMUSG00000023959	5.99569	9.96616	-0.740406	6.36949e-05	0.0100673	TRUE
ENSMUSG00000002900	11.6491	18.9115	-0.699697	6.68974e-05	0.0104224	TRUE
ENSMUSG00000098112	6.14515	9.33859	-0.605862	7.22589e-05	0.0111305	TRUE
ENSMUSG00000002944	0.768492	2.04273	-1.4179	7.31187e-05	0.0111918	TRUE
ENSMUSG00000057836	1.35846	2.58754	-0.931328	7.36859e-05	0.0111923	TRUE
ENSMUSG00000039349	6.11674	10.1734	-0.738544	7.6449e-05	0.011484	TRUE
ENSMUSG00000114902	0.0782914	0.415599	-2.39976	7.68296e-05	0.0115095	TRUE
ENSMUSG00000027907	18.1362	30.5593	-0.741897	7.76155e-05	0.0115953	TRUE
ENSMUSG00000028370	10.5675	16.2514	-0.624836	7.82175e-05	0.0116447	TRUE
ENSMUSG00000112292	0.0232935	0.230608	-3.1629	7.85867e-05	0.0116447	TRUE
ENSMUSG00000030218	18.2904	41.7725	-1.15505	7.96125e-05	0.0116713	TRUE
ENSMUSG00000030249	8.20004	13.3309	-0.707959	7.96223e-05	0.0116713	TRUE
ENSMUSG00000032035	12.5328	21.0783	-0.752116	7.90651e-05	0.0116713	TRUE
ENSMUSG00000001281	1.10224	2.24306	-1.01532	8.0925e-05	0.011822	TRUE
ENSMUSG00000008398	4.87159	8.73529	-0.837135	8.28962e-05	0.0120219	TRUE
ENSMUSG00000024300	1.64407	3.32642	-1.00362	8.71128e-05	0.0125666	TRUE
ENSMUSG00000028259	0	0.168363	-5.87136	8.7403e-05	0.0125752	TRUE
ENSMUSG00000019966	23.6764	32.3589	-0.458956	8.82016e-05	0.0125947	TRUE
ENSMUSG00000027360	6.89912	17.0644	-1.27349	9.38529e-05	0.0130554	TRUE
ENSMUSG00000032028	0.162473	0.562607	-1.77332	9.47718e-05	0.0131163	TRUE
ENSMUSG00000073421	5.1841	10.1915	-0.965469	9.4593e-05	0.0131163	TRUE
ENSMUSG00000031486	14.566	23.5835	-0.683054	9.54345e-05	0.0131745	TRUE
ENSMUSG00000000223	58.4333	92.1532	-0.66358	9.66315e-05	0.0132726	TRUE
ENSMUSG00000026208	2.31311	4.46819	-0.965484	9.79479e-05	0.0134196	TRUE
ENSMUSG00000001029	0.87713	1.83037	-1.05276	0.000100977	0.013697	TRUE
ENSMUSG00000031075	4.76172	7.49942	-0.656549	0.000100963	0.013697	TRUE
ENSMUSG00000022584	0.604274	2.48506	-1.97909	0.000102632	0.0138526	TRUE
ENSMUSG00000039831	11.4254	18.7545	-0.700951	0.000105547	0.0141179	TRUE
ENSMUSG00000025610	0.349403	1.01658	-1.54112	0.000108671	0.014348	TRUE
ENSMUSG00000026043	15.4629	36.2044	-1.18616	0.000108635	0.014348	TRUE
ENSMUSG00000036412	0.520092	1.79382	-1.7373	0.000109386	0.0143869	TRUE
ENSMUSG00000083411	1.4528	4.32651	-1.54727	0.000109599	0.0143869	TRUE
ENSMUSG00000053647	0.953095	2.45328	-1.34022	0.000110194	0.0144096	TRUE
ENSMUSG00000027398	8.68007	27.3465	-1.61981	0.000111854	0.0145916	TRUE
ENSMUSG00000004085	11.4039	16.6744	-0.550587	0.000116835	0.0151688	TRUE
ENSMUSG00000021388	0.443934	1.34962	-1.57951	0.000119099	0.0153894	TRUE
ENSMUSG00000047867	3.94075	6.80973	-0.791447	0.000118968	0.0153894	TRUE
ENSMUSG00000030536	32.2155	46.028	-0.509684	0.000121964	0.0155885	TRUE
ENSMUSG00000049288	44.7033	61.13	-0.455332	0.000121783	0.0155885	TRUE
ENSMUSG00000020484	73.8555	102.747	-0.470771	0.000130902	0.0165231	TRUE
ENSMUSG00000030834	0.387579	0.983515	-1.32743	0.000135129	0.0170172	TRUE
ENSMUSG00000031616	2.88212	4.55574	-0.668643	0.000135451	0.0170184	TRUE
ENSMUSG00000015852	11.6631	17.8022	-0.618358	0.000141252	0.017666	TRUE
ENSMUSG00000007872	39.5798	58.9268	-0.561223	0.000141748	0.0176874	TRUE
ENSMUSG00000051043	0.985187	2.01323	-1.01912	0.000145452	0.0181081	TRUE
ENSMUSG00000017817	1.19425	2.20741	-0.884743	0.000147578	0.0182892	TRUE
ENSMUSG00000000303	4.39782	9.13639	-1.04004	0.000151913	0.0187413	TRUE
ENSMUSG00000050234	6.95247	12.5229	-0.834587	0.000158646	0.0193964	TRUE
ENSMUSG00000021457	7.08409	12.1048	-0.766941	0.000159614	0.0194398	TRUE
ENSMUSG00000028717	3.45895	5.62603	-0.708225	0.000161789	0.0196049	TRUE
ENSMUSG00000001131	28.1417	55.3403	-0.948466	0.000163117	0.019722	TRUE
ENSMUSG00000022371	1.3916	3.93399	-1.47264	0.00016747	0.0201145	TRUE
ENSMUSG00000040280	0.914143	1.94374	-1.08715	0.000169174	0.0202745	TRUE
ENSMUSG00000042286	14.5227	23.0138	-0.660106	0.000169772	0.0203015	TRUE
ENSMUSG00000051596	0.0702683	0.355099	-2.31794	0.000170187	0.0203066	TRUE
ENSMUSG00000007888	1.00596	2.22954	-1.13844	0.000174577	0.0207849	TRUE
ENSMUSG00000040809	2.88095	10.5512	-1.81337	0.000175348	0.0208313	TRUE
ENSMUSG00000048120	12.451	21.0093	-0.753067	0.000187776	0.022115	TRUE
ENSMUSG00000030427	0.0616636	0.482183	-2.85701	0.000190566	0.0223952	TRUE
ENSMUSG00000046223	24.4817	44.5196	-0.854943	0.000195708	0.0229007	TRUE
ENSMUSG00000037942	0.00782914	0.161697	-3.96228	0.0002181	0.0249979	TRUE
ENSMUSG00000040152	72.3653	141.96	-0.954475	0.000218214	0.0249979	TRUE
ENSMUSG00000029082	1.21657	2.42728	-0.985061	0.000230744	0.0263227	TRUE
ENSMUSG00000051236	5.97349	8.86528	-0.577543	0.000236027	0.0267574	TRUE
ENSMUSG00000048458	4.44608	6.97686	-0.67004	0.000240192	0.0268996	TRUE
ENSMUSG00000073902	0.433584	1.24505	-1.49538	0.000238314	0.0268996	TRUE
ENSMUSG00000026072	23.2478	32.6182	-0.489406	0.000244473	0.0272058	TRUE
ENSMUSG00000038146	26.9732	37.9294	-0.491785	0.000244203	0.0272058	TRUE
ENSMUSG00000013974	0.862514	3.16945	-1.83257	0.000246873	0.0273613	TRUE
ENSMUSG00000095115	15.6577	24.7341	-0.650265	0.000248852	0.0275247	TRUE
ENSMUSG00000064080	5.66764	9.55696	-0.75171	0.000251109	0.0277181	TRUE
ENSMUSG00000030142	0.978788	3.31347	-1.71973	0.000252677	0.0278348	TRUE
ENSMUSG00000032419	0.208672	0.654036	-1.64558	0.000259785	0.0282188	TRUE
ENSMUSG00000048578	167.654	209.58	-0.326936	0.000258658	0.0282188	TRUE
ENSMUSG00000053175	19.4632	29.2531	-0.583417	0.000262715	0.0284238	TRUE
ENSMUSG00000037185	0.534006	1.61232	-1.57197	0.000267557	0.0288903	TRUE
ENSMUSG00000021950	1.03139	2.29178	-1.13305	0.000270448	0.0289352	TRUE
ENSMUSG00000033831	0.168751	1.95067	-3.50312	0.000269118	0.0289352	TRUE
ENSMUSG00000024673	0.0311226	0.230996	-2.80038	0.000273498	0.0289991	TRUE
ENSMUSG00000051490	0.00782914	0.191269	-4.17825	0.000282955	0.0299016	TRUE
ENSMUSG00000045877	0.0389518	0.24646	-2.59644	0.000284902	0.0300363	TRUE
ENSMUSG00000022126	1.89274	4.76642	-1.31326	0.000290198	0.0303728	TRUE
ENSMUSG00000022661	66.3268	83.8166	-0.342168	0.000291645	0.0304657	TRUE
ENSMUSG00000017002	1.18312	3.15662	-1.39327	0.000303071	0.0313025	TRUE
ENSMUSG00000019997	20.8416	35.4246	-0.743993	0.0003031	0.0313025	TRUE
ENSMUSG00000026581	1.62596	5.77888	-1.78262	0.000301739	0.0313025	TRUE
Novel00690	10.9539	28.8398	-1.3918	0.000302124	0.0313025	TRUE
ENSMUSG00000052921	12.8949	18.8103	-0.552394	0.000304446	0.0313821	TRUE
ENSMUSG00000053897	3.37186	5.23113	-0.645855	0.000307975	0.0316263	TRUE
ENSMUSG00000031465	9.59249	17.3724	-0.837506	0.000310305	0.0316866	TRUE
ENSMUSG00000040451	38.189	49.3675	-0.377174	0.000309491	0.0316866	TRUE
ENSMUSG00000024810	220.003	323.453	-0.562302	0.000314741	0.0320196	TRUE
ENSMUSG00000025316	10.5694	16.5479	-0.6487	0.00031897	0.0322692	TRUE
ENSMUSG00000040158	5.78236	9.39502	-0.691388	0.000327653	0.0330251	TRUE
ENSMUSG00000024913	11.7863	17.4275	-0.560909	0.000334423	0.0336453	TRUE
ENSMUSG00000027684	2.49415	4.16525	-0.737952	0.000349201	0.0346448	TRUE
ENSMUSG00000057191	0.864453	2.27477	-1.3772	0.000348864	0.0346448	TRUE
ENSMUSG00000022534	0.431063	1.66615	-1.92093	0.000354261	0.0349322	TRUE
ENSMUSG00000067235	0.558269	1.40306	-1.30878	0.000367575	0.0359202	TRUE
ENSMUSG00000057286	1.76876	3.08953	-0.79732	0.000374379	0.0364545	TRUE
ENSMUSG00000056481	1.62221	4.33446	-1.39842	0.000376461	0.0365919	TRUE
ENSMUSG00000026586	3.95524	7.63627	-0.929067	0.000377309	0.0366091	TRUE
ENSMUSG00000022894	20.1399	27.3381	-0.444943	0.000380665	0.0367386	TRUE
ENSMUSG00000032194	12.2429	17.9128	-0.543591	0.000389239	0.0373258	TRUE
ENSMUSG00000033960	44.7944	59.5167	-0.414918	0.000389488	0.0373258	TRUE
ENSMUSG00000035451	0	0.115304	-5.35051	0.000396843	0.0376994	TRUE
ENSMUSG00000039109	6.44942	15.5893	-1.2295	0.000402773	0.0381962	TRUE
ENSMUSG00000025491	8.47891	16.5467	-0.93942	0.000410722	0.0387232	TRUE
ENSMUSG00000049537	0.0232935	0.215726	-3.09212	0.00041117	0.0387232	TRUE
ENSMUSG00000056071	18.7796	53.8592	-1.47218	0.000429881	0.0401387	TRUE
ENSMUSG00000031586	2.30199	4.13277	-0.831363	0.000449915	0.04154	TRUE
ENSMUSG00000089942	0.00782914	0.153286	-3.86051	0.000450773	0.04154	TRUE
ENSMUSG00000029622	78.5364	109.727	-0.479229	0.000453249	0.0416081	TRUE
ENSMUSG00000006519	8.84571	13.3574	-0.588846	0.000462129	0.0421395	TRUE
ENSMUSG00000061654	8.77615	12.453	-0.5078	0.000469723	0.0427391	TRUE
ENSMUSG00000106048	0.0154644	0.168945	-3.2234	0.000476984	0.0432051	TRUE
ENSMUSG00000046908	0.432227	1.43399	-1.682	0.00048699	0.0439654	TRUE
ENSMUSG00000023367	20.9767	28.5722	-0.448595	0.000493489	0.0444785	TRUE
ENSMUSG00000058755	4.50447	11.5085	-1.33449	0.000510695	0.0458022	TRUE
ENSMUSG00000049625	2.7498	4.31284	-0.648906	0.000519885	0.0463974	TRUE
ENSMUSG00000111028	0.00782914	0.154062	-3.8728	0.000525279	0.0468022	TRUE
ENSMUSG00000002108	4.10509	6.41801	-0.649597	0.000531662	0.0470749	TRUE
ENSMUSG00000018654	3.21295	5.52289	-0.767132	0.000530251	0.0470749	TRUE
ENSMUSG00000022246	13.8411	20.7653	-0.582559	0.00053207	0.0470749	TRUE
ENSMUSG00000031662	2.09998	3.64838	-0.794483	0.000534431	0.0471497	TRUE
ENSMUSG00000019820	95.8994	118.628	-0.313871	0.000539261	0.0471996	TRUE
ENSMUSG00000030560	16.028	25.7377	-0.671374	0.000559953	0.0486205	TRUE
ENSMUSG00000022587	42.9253	54.971	-0.362501	0.000562649	0.0487769	TRUE
ENSMUSG00000017774	33.9987	47.0675	-0.46433	0.000566257	0.0490118	TRUE
ENSMUSG00000015467	0.72016	1.43043	-0.983373	0.000582217	0.049775	TRUE
ENSMUSG00000032661	0.548113	1.82804	-1.68683	0.000580795	0.049775	TRUE
ENSMUSG00000024529	10.2273	23.4052	-1.17147	0.00058513	0.049783	TRUE

## Sheet: SCI_PvsSCI_C.DEG_up
GeneID	Readcount_SCI_P	Readcount_SCI_C	log2FoldChange	pval	padj	significant
ENSMUSG00000032818	2.51601	0.398583	2.64234	7.11254e-12	9.23428e-09	TRUE
ENSMUSG00000002910	6.58225	1.6767	1.95854	1.30294e-10	1.3157e-07	TRUE
ENSMUSG00000020836	111.007	65.9667	0.742796	3.94694e-10	3.81227e-07	TRUE
ENSMUSG00000015377	77.9502	49.0436	0.661117	4.79573e-10	4.50873e-07	TRUE
ENSMUSG00000044349	1200.04	674.32	0.821016	6.26612e-10	5.79128e-07	TRUE
Novel00563	5.12287	1.39245	1.85699	6.60591e-10	5.90514e-07	TRUE
ENSMUSG00000047909	40.8625	24.365	0.739993	8.44697e-10	7.42911e-07	TRUE
ENSMUSG00000046613	165.122	105.415	0.640507	3.33067e-09	2.71072e-06	TRUE
ENSMUSG00000028197	7.81348	3.39688	1.20109	4.57026e-09	3.41386e-06	TRUE
ENSMUSG00000022311	37.6706	23.1884	0.690046	4.97672e-09	3.61834e-06	TRUE
ENSMUSG00000043753	7.0129	2.87664	1.27043	4.9329e-09	3.61834e-06	TRUE
ENSMUSG00000021134	336.919	233.987	0.518472	8.42826e-09	5.89211e-06	TRUE
Novel00515	13.7585	5.81424	1.22428	1.93413e-08	1.25555e-05	TRUE
ENSMUSG00000035545	256.492	169.469	0.59022	2.8801e-08	1.6886e-05	TRUE
ENSMUSG00000059540	51.8174	33.7137	0.611922	2.91091e-08	1.6886e-05	TRUE
Novel00403	2.55581	1.09254	1.21547	2.83115e-08	1.6886e-05	TRUE
ENSMUSG00000074264	23.0079	13.5244	0.767406	3.20272e-08	1.81918e-05	TRUE
ENSMUSG00000024186	28.7191	18.0465	0.668726	3.32493e-08	1.86912e-05	TRUE
ENSMUSG00000027966	49.5227	27.3545	0.853197	4.32877e-08	2.36043e-05	TRUE
ENSMUSG00000096996	3.75588	1.68511	1.14436	6.81377e-08	3.53855e-05	TRUE
ENSMUSG00000039501	227.677	148.422	0.600631	1.11027e-07	5.50379e-05	TRUE
ENSMUSG00000034936	123.183	75.6033	0.681686	1.41284e-07	6.6992e-05	TRUE
ENSMUSG00000029714	88.74	60.6097	0.539645	1.57083e-07	7.3841e-05	TRUE
ENSMUSG00000028661	16.7471	10.2364	0.709176	2.02421e-07	8.97384e-05	TRUE
ENSMUSG00000085830	9.18106	4.75154	0.939254	2.07692e-07	9.13325e-05	TRUE
ENSMUSG00000028572	30.6517	19.325	0.659275	2.47936e-07	0.000106489	TRUE
ENSMUSG00000110500	0.771012	0.138792	2.42606	2.45462e-07	0.000106489	TRUE
ENSMUSG00000030554	346.013	240.266	0.518108	2.62779e-07	0.000111946	TRUE
ENSMUSG00000097767	264.842	151.507	0.792979	3.52533e-07	0.000144536	TRUE
ENSMUSG00000086228	28.0854	16.0891	0.793354	4.3704e-07	0.000171449	TRUE
ENSMUSG00000025380	0.731673	0.122552	2.54316	4.84052e-07	0.000187198	TRUE
ENSMUSG00000086665	2.77484	1.06355	1.37543	5.59044e-07	0.000213176	TRUE
ENSMUSG00000044824	0.528697	0.0923984	2.46627	6.23563e-07	0.000236127	TRUE
ENSMUSG00000104344	5.009	2.28667	1.11723	6.68069e-07	0.000251236	TRUE
Novel00290	4.1261	0.860575	2.22306	7.51462e-07	0.000278751	TRUE
Novel00130	3.25811	1.53946	1.06869	1.02324e-06	0.00036708	TRUE
ENSMUSG00000043843	76.9931	54.1188	0.499444	1.20826e-06	0.000430623	TRUE
ENSMUSG00000006307	121.045	87.4071	0.460215	1.35326e-06	0.000467037	TRUE
ENSMUSG00000058740	257.568	180.8	0.500641	1.41814e-06	0.000477346	TRUE
ENSMUSG00000085511	1.15173	0.207703	2.43285	1.43271e-06	0.000479288	TRUE
Novel00728	2.03558	0	9.38833	1.45628e-06	0.000481269	TRUE
ENSMUSG00000055240	24.589	16.0863	0.601002	1.61571e-06	0.000524422	TRUE
ENSMUSG00000043923	10.4723	6.42176	0.702437	1.64019e-06	0.000529218	TRUE
ENSMUSG00000087528	3.12974	1.56081	0.995286	1.78429e-06	0.000570172	TRUE
ENSMUSG00000089736	4.65708	2.25613	1.03141	1.78803e-06	0.000570172	TRUE
Novel00723	3.08199	1.23211	1.30786	2.17753e-06	0.00067084	TRUE
ENSMUSG00000025138	51.4758	36.1089	0.507006	2.40519e-06	0.000731525	TRUE
ENSMUSG00000028248	163.81	112.536	0.533919	2.53455e-06	0.000763571	TRUE
ENSMUSG00000034156	229.316	159.009	0.518854	2.90362e-06	0.000842189	TRUE
ENSMUSG00000024330	72.7988	49.6492	0.546393	3.05625e-06	0.00088177	TRUE
ENSMUSG00000007603	95.866	70.2943	0.440479	3.66175e-06	0.00102396	TRUE
ENSMUSG00000042828	2.91266	1.20176	1.24828	4.00937e-06	0.00109863	TRUE
ENSMUSG00000022211	60.2591	41.2871	0.535942	4.35496e-06	0.0011824	TRUE
ENSMUSG00000063511	332.069	243.029	0.44227	4.59515e-06	0.00123433	TRUE
ENSMUSG00000109216	1.08263	0.245491	2.10258	5.23893e-06	0.00138007	TRUE
ENSMUSG00000002625	60.7739	43.1091	0.487701	5.62961e-06	0.0014618	TRUE
ENSMUSG00000041936	225.139	162.282	0.46455	6.24548e-06	0.00158669	TRUE
ENSMUSG00000091144	2.75731	1.06336	1.37295	6.31773e-06	0.00158669	TRUE
Novel00707	1.08697	0.22181	2.2705	6.29037e-06	0.00158669	TRUE
ENSMUSG00000022622	2.19017	0.98526	1.15028	6.95722e-06	0.00173229	TRUE
ENSMUSG00000004187	236.449	177.086	0.408447	7.52812e-06	0.00183259	TRUE
ENSMUSG00000030276	15.258	9.05408	0.736327	7.50377e-06	0.00183259	TRUE
ENSMUSG00000025591	71.5721	48.2865	0.553693	7.82749e-06	0.001897	TRUE
ENSMUSG00000096768	4.51341	1.09099	2.03087	8.20823e-06	0.00198047	TRUE
ENSMUSG00000110125	0.950113	0.246848	1.91848	8.33716e-06	0.00199371	TRUE
ENSMUSG00000032855	165.282	122.633	0.420654	8.52048e-06	0.00201131	TRUE
ENSMUSG00000043789	0.939182	0.338665	1.45592	8.66709e-06	0.0020371	TRUE
ENSMUSG00000092536	2.51279	1.1718	1.08815	1.16227e-05	0.00262978	TRUE
ENSMUSG00000085235	0.545325	0.0544161	3.24346	1.27818e-05	0.00286823	TRUE
ENSMUSG00000094421	0.271111	0.0229057	3.40199	1.28962e-05	0.00288203	TRUE
ENSMUSG00000005682	29.9179	20.7187	0.51921	1.35842e-05	0.00301111	TRUE
ENSMUSG00000061028	102.083	75.7684	0.421929	1.38262e-05	0.00305235	TRUE
ENSMUSG00000036587	1.65539	0.706513	1.2234	1.41563e-05	0.00311262	TRUE
ENSMUSG00000039233	38.2518	27.4224	0.473076	1.42375e-05	0.0031179	TRUE
ENSMUSG00000071350	25.7755	12.1082	1.07088	1.49293e-05	0.00324334	TRUE
Novel00419	1.10592	0.247818	2.12042	1.51072e-05	0.00326897	TRUE
ENSMUSG00000048271	89.1268	65.9324	0.428919	1.68607e-05	0.00357742	TRUE
ENSMUSG00000108372	1.22161	0.461216	1.39736	1.78506e-05	0.0037582	TRUE
ENSMUSG00000028967	252.322	193.768	0.374275	1.81804e-05	0.00379832	TRUE
ENSMUSG00000021432	13.998	8.99229	0.634268	1.86545e-05	0.00388248	TRUE
ENSMUSG00000025145	46.766	31.7447	0.551779	1.91005e-05	0.00395818	TRUE
ENSMUSG00000040447	125.64	85.5395	0.547077	1.91634e-05	0.00395818	TRUE
ENSMUSG00000032525	115.112	81.409	0.487093	2.00551e-05	0.00406538	TRUE
ENSMUSG00000023067	443.801	321.116	0.453208	2.02392e-05	0.0040875	TRUE
ENSMUSG00000106547	2.58395	1.03832	1.31844	2.08604e-05	0.00418198	TRUE
ENSMUSG00000070498	109.138	80.7427	0.428832	2.14939e-05	0.00429319	TRUE
ENSMUSG00000055102	0.604468	0.15348	1.96399	2.16604e-05	0.00431066	TRUE
ENSMUSG00000024736	72.7712	54.4522	0.410743	2.32722e-05	0.0045867	TRUE
ENSMUSG00000031508	48.4801	34.6484	0.479509	2.69212e-05	0.00520563	TRUE
ENSMUSG00000096929	42.5891	27.4966	0.621682	2.81037e-05	0.00539602	TRUE
ENSMUSG00000114230	7.90282	4.16777	0.912359	2.85915e-05	0.00545128	TRUE
ENSMUSG00000102729	3.0442	1.65988	0.874056	2.96086e-05	0.00562552	TRUE
ENSMUSG00000028012	0.636948	0.177937	1.81232	3.06951e-05	0.00581171	TRUE
ENSMUSG00000006958	12.6772	7.79778	0.695474	3.14148e-05	0.00592381	TRUE
ENSMUSG00000032788	172.245	129.153	0.402352	3.15044e-05	0.00592381	TRUE
ENSMUSG00000001082	20.4923	14.2539	0.516311	3.2682e-05	0.00612411	TRUE
ENSMUSG00000090327	0.947592	0.323394	1.52451	3.30163e-05	0.00616558	TRUE
ENSMUSG00000071550	5.01353	2.51948	1.00473	3.38155e-05	0.00627186	TRUE
Novel00060	5.45099	2.93605	0.879567	3.43462e-05	0.00630594	TRUE
ENSMUSG00000041921	29.2981	20.4445	0.515713	3.72863e-05	0.00677727	TRUE
ENSMUSG00000000823	39.1899	26.7049	0.538155	3.85428e-05	0.00691348	TRUE
ENSMUSG00000081137	5.68795	3.26293	0.78691	3.95466e-05	0.0070489	TRUE
ENSMUSG00000025915	117.409	77.7375	0.59498	4.32932e-05	0.0075466	TRUE
ENSMUSG00000055436	150.163	115.585	0.371104	4.3318e-05	0.0075466	TRUE
ENSMUSG00000033253	72.0909	50.8212	0.493056	4.39533e-05	0.00760867	TRUE
Novel00653	1.36195	0.462574	1.51891	4.4528e-05	0.00768375	TRUE
Novel00650	0.756905	0.130575	2.49361	4.70431e-05	0.00801629	TRUE
ENSMUSG00000105868	0.450406	0.107281	2.03343	4.92576e-05	0.0083157	TRUE
ENSMUSG00000035266	13.2036	8.7435	0.58925	4.94466e-05	0.00832183	TRUE
ENSMUSG00000035597	45.9638	32.6462	0.484221	5.16839e-05	0.008645	TRUE
ENSMUSG00000024045	89.3957	65.9756	0.42421	5.25309e-05	0.0087331	TRUE
ENSMUSG00000027692	156.714	118.293	0.399028	5.34011e-05	0.0088016	TRUE
ENSMUSG00000033987	4.56785	2.43523	0.882729	5.34272e-05	0.0088016	TRUE
ENSMUSG00000043719	0.861666	0.268009	1.69103	5.71044e-05	0.0092399	TRUE
ENSMUSG00000000731	12.2246	5.17373	1.25944	5.807e-05	0.00936835	TRUE
ENSMUSG00000056260	16.9216	11.6463	0.526627	5.83829e-05	0.00939104	TRUE
ENSMUSG00000027981	32.8075	21.1101	0.630233	5.88393e-05	0.00943662	TRUE
ENSMUSG00000085179	0.225106	0.00763523	4.40355	5.93557e-05	0.00948446	TRUE
ENSMUSG00000100706	2.07642	0.994252	1.04415	5.94855e-05	0.00948446	TRUE
ENSMUSG00000100147	30.1724	21.6216	0.479345	6.00081e-05	0.00953989	TRUE
ENSMUSG00000059901	3.55433	1.93331	0.871189	6.11926e-05	0.00969991	TRUE
ENSMUSG00000022015	2.70716	1.39834	0.957892	6.42997e-05	0.0101108	TRUE
ENSMUSG00000031256	112.495	86.4289	0.372468	6.43483e-05	0.0101108	TRUE
ENSMUSG00000040459	98.9625	74.198	0.413275	6.45263e-05	0.0101108	TRUE
ENSMUSG00000085263	4.76215	1.94405	1.25063	6.5679e-05	0.0102619	TRUE
ENSMUSG00000019841	58.4627	43.7183	0.41098	6.78747e-05	0.0105446	TRUE
Novel00412	3.00006	0.975686	1.58798	6.97112e-05	0.0107991	TRUE
ENSMUSG00000040943	39.541	26.5132	0.559063	7.14407e-05	0.0110357	TRUE
ENSMUSG00000097545	60.6669	39.2174	0.624251	7.2694e-05	0.011166	TRUE
ENSMUSG00000035967	47.8284	33.3675	0.512996	7.32724e-05	0.0111918	TRUE
ENSMUSG00000028758	20.9726	13.3269	0.640909	7.35605e-05	0.0111923	TRUE
ENSMUSG00000042308	29.9511	20.9909	0.502523	7.39587e-05	0.0112025	TRUE
ENSMUSG00000087616	2.4959	1.22079	1.0225	7.58433e-05	0.0114245	TRUE
Novel00569	1.21909	0.538538	1.16622	7.57043e-05	0.0114245	TRUE
ENSMUSG00000045813	3.54391	1.93293	0.869014	7.84794e-05	0.0116447	TRUE
ENSMUSG00000085873	9.67379	6.28239	0.613603	7.94174e-05	0.0116713	TRUE
ENSMUSG00000110278	0.264252	0.0230996	3.33729	8.10837e-05	0.011822	TRUE
ENSMUSG00000024824	1.9131	0.345718	2.49277	8.24617e-05	0.0119908	TRUE
ENSMUSG00000029328	223.678	173.807	0.354044	8.57482e-05	0.0124026	TRUE
ENSMUSG00000075023	0.303979	0.0383701	2.87081	8.84625e-05	0.0125947	TRUE
ENSMUSG00000097381	1.46044	0.623495	1.22388	8.80645e-05	0.0125947	TRUE
ENSMUSG00000106858	1.87344	0.792828	1.22151	8.84216e-05	0.0125947	TRUE
ENSMUSG00000078881	0.716596	0.145651	2.24367	8.91968e-05	0.0126662	TRUE
ENSMUSG00000014786	42.881	31.0795	0.453669	9.07021e-05	0.0128465	TRUE
ENSMUSG00000035576	15.0565	8.96699	0.737834	9.13524e-05	0.0129051	TRUE
ENSMUSG00000022865	13.6226	8.83803	0.616204	9.1749e-05	0.0129276	TRUE
ENSMUSG00000078125	0.25681	0.0305409	2.94029	9.19864e-05	0.0129276	TRUE
ENSMUSG00000030757	23.0915	15.5191	0.567846	9.34247e-05	0.0130554	TRUE
ENSMUSG00000059866	31.5833	22.2446	0.497784	9.37553e-05	0.0130554	TRUE
ENSMUSG00000066196	1.37315	0.59373	1.18829	9.36863e-05	0.0130554	TRUE
ENSMUSG00000110710	25.0017	14.7831	0.75085	9.66018e-05	0.0132726	TRUE
ENSMUSG00000005057	41.1168	29.1372	0.488781	9.85789e-05	0.0134722	TRUE
ENSMUSG00000008200	52.7721	38.9306	0.430667	0.000100144	0.0136519	TRUE
Novel00159	1.94921	0.92476	1.05219	0.000102633	0.0138526	TRUE
ENSMUSG00000102813	19.7787	10.7029	0.870819	0.00010401	0.0140038	TRUE
ENSMUSG00000026034	87.8993	64.7938	0.441847	0.000105556	0.0141179	TRUE
ENSMUSG00000026567	0.809964	0.269366	1.5649	0.000105634	0.0141179	TRUE
ENSMUSG00000055602	0.44963	0.107669	2.02206	0.000108296	0.014348	TRUE
ENSMUSG00000056972	9.65696	5.688	0.74198	0.000108601	0.014348	TRUE
Novel00576	3.85947	2.20663	0.799298	0.0001081	0.014348	TRUE
ENSMUSG00000032593	4.49545	2.66409	0.747441	0.000109757	0.0143869	TRUE
ENSMUSG00000103382	1.26452	0.499974	1.32899	0.000115662	0.0150524	TRUE
ENSMUSG00000042507	87.0673	62.3236	0.463548	0.000120032	0.0154734	TRUE
ENSMUSG00000086859	30.0115	20.2782	0.568502	0.000121801	0.0155885	TRUE
ENSMUSG00000087541	0.529085	0.115692	2.15302	0.000122069	0.0155885	TRUE
ENSMUSG00000020892	4.91954	2.5801	0.917146	0.000124911	0.0158814	TRUE
ENSMUSG00000040940	101.087	74.915	0.430698	0.000124945	0.0158814	TRUE
ENSMUSG00000051166	48.9165	33.0408	0.552557	0.000126051	0.0159847	TRUE
ENSMUSG00000018476	220.98	147.138	0.566816	0.000130529	0.0165142	TRUE
ENSMUSG00000108353	0.709737	0.130768	2.37261	0.000137949	0.0172924	TRUE
ENSMUSG00000097632	0.26367	0.0383701	2.68054	0.000147403	0.0182892	TRUE
ENSMUSG00000080951	0.247818	0.0305409	2.89617	0.000148246	0.0183304	TRUE
ENSMUSG00000104277	1.49195	0.633264	1.21478	0.000153733	0.018923	TRUE
ENSMUSG00000073406	5.31642	3.30421	0.675032	0.000156479	0.0191795	TRUE
Novel00465	1.28211	0.568498	1.17287	0.00015652	0.0191795	TRUE
ENSMUSG00000099825	0.29518	0.0542222	2.37789	0.000159714	0.0194398	TRUE
ENSMUSG00000026726	2.01495	0.938091	1.09672	0.000160725	0.0195193	TRUE
ENSMUSG00000031134	50.7154	37.9081	0.417246	0.000164348	0.0198268	TRUE
ENSMUSG00000037400	93.3692	69.1535	0.429043	0.000166281	0.0200157	TRUE
ENSMUSG00000109232	0.800002	0.24743	1.65075	0.000176017	0.0208652	TRUE
ENSMUSG00000063108	16.6879	11.6374	0.516059	0.000179948	0.021285	TRUE
ENSMUSG00000074794	165.444	129.98	0.33813	0.000182399	0.0215282	TRUE
ENSMUSG00000050700	0.404982	0.0383701	3.27384	0.000193326	0.0226707	TRUE
ENSMUSG00000095041	233.541	111.066	1.07884	0.000198906	0.0232251	TRUE
ENSMUSG00000109847	1.01534	0.314984	1.68904	0.000201588	0.023488	TRUE
ENSMUSG00000032033	2.7124	1.44415	0.903507	0.000209908	0.0244053	TRUE
ENSMUSG00000039801	67.6544	48.2009	0.476358	0.000212067	0.0245516	TRUE
ENSMUSG00000100213	2.11498	1.06886	0.970774	0.000211649	0.0245516	TRUE
ENSMUSG00000060924	29.1038	20.1179	0.516621	0.000213263	0.0246378	TRUE
ENSMUSG00000002266	11.9604	7.97603	0.571918	0.000215936	0.0248539	TRUE
ENSMUSG00000116305	4.9788	2.89606	0.766474	0.000216046	0.0248539	TRUE
ENSMUSG00000038042	134.676	99.2885	0.427514	0.000229641	0.0262518	TRUE
ENSMUSG00000044165	0.845426	0.292272	1.51814	0.000233204	0.0265477	TRUE
ENSMUSG00000074252	5.93822	3.49672	0.751127	0.000234727	0.0266655	TRUE
ENSMUSG00000022449	20.6677	13.3692	0.610919	0.000239753	0.0268996	TRUE
ENSMUSG00000038685	21.3902	14.9786	0.50871	0.000239557	0.0268996	TRUE
ENSMUSG00000078919	14.238	9.70831	0.539541	0.000240241	0.0268996	TRUE
ENSMUSG00000107015	0.33355	0.0614697	2.40024	0.000238448	0.0268996	TRUE
ENSMUSG00000085396	69.0553	50.3594	0.449038	0.000240799	0.0269068	TRUE
ENSMUSG00000090248	0.272275	0.0460053	2.48366	0.00024617	0.0273389	TRUE
ENSMUSG00000078607	3.44589	2.01122	0.766714	0.000254085	0.0279334	TRUE
ENSMUSG00000010086	96.8671	74.6656	0.363495	0.000255748	0.0280034	TRUE
ENSMUSG00000102466	0.178519	0.0154644	3.30456	0.00025551	0.0280034	TRUE
ENSMUSG00000026790	65.7305	49.2224	0.411634	0.000259645	0.0282188	TRUE
ENSMUSG00000038884	66.8578	51.2522	0.372432	0.000259734	0.0282188	TRUE
ENSMUSG00000037243	27.6592	19.4659	0.498437	0.000261334	0.0283306	TRUE
ENSMUSG00000028180	172.509	135.092	0.34367	0.000271156	0.0289352	TRUE
ENSMUSG00000036281	35.9072	26.3528	0.437076	0.000271123	0.0289352	TRUE
ENSMUSG00000049538	8.51546	5.49305	0.630949	0.000270486	0.0289352	TRUE
ENSMUSG00000074259	5.79768	3.51005	0.722728	0.000271007	0.0289352	TRUE
ENSMUSG00000032295	57.2934	43.2332	0.400323	0.000272085	0.0289776	TRUE
ENSMUSG00000029862	3.6453	2.00029	0.84911	0.000273883	0.0289991	TRUE
ENSMUSG00000032558	12.3747	7.76821	0.666187	0.000273532	0.0289991	TRUE
ENSMUSG00000005899	32.9638	24.1528	0.440358	0.000285882	0.0300363	TRUE
ENSMUSG00000034063	4.75471	2.52828	0.913731	0.000285706	0.0300363	TRUE
ENSMUSG00000112117	6.7905	4.51601	0.578938	0.000287067	0.0301029	TRUE
ENSMUSG00000028876	98.0201	74.6196	0.381078	0.00029708	0.0309742	TRUE
ENSMUSG00000020893	149.194	108.192	0.449664	0.000302289	0.0313025	TRUE
ENSMUSG00000086219	1.36002	0.554197	1.26758	0.000307668	0.0316263	TRUE
ENSMUSG00000034771	32.0891	22.001	0.538688	0.000309842	0.0316866	TRUE
ENSMUSG00000063704	5.36999	3.12182	0.775083	0.000311445	0.0317435	TRUE
ENSMUSG00000112517	0.256035	0.0461992	2.39538	0.000316579	0.0321466	TRUE
ENSMUSG00000033427	0.474475	0.146233	1.67108	0.00031795	0.0322258	TRUE
ENSMUSG00000043168	5.19135	3.14181	0.724626	0.00032524	0.0328426	TRUE
ENSMUSG00000096979	0.178325	0.0156583	3.29623	0.00033762	0.0339044	TRUE
ENSMUSG00000027525	188.242	135.796	0.460613	0.000338801	0.0339605	TRUE
ENSMUSG00000062906	12.4948	8.80672	0.499548	0.000339791	0.0339972	TRUE
ENSMUSG00000041488	27.6434	20.4535	0.424829	0.000341329	0.0340885	TRUE
ENSMUSG00000020994	113.114	88.9487	0.342819	0.000343839	0.0342764	TRUE
ENSMUSG00000086405	0.35665	0.0616636	2.48513	0.000349441	0.0346448	TRUE
ENSMUSG00000027829	39.0857	28.3696	0.455627	0.000351754	0.0347783	TRUE
ENSMUSG00000032021	0.451957	0.0845693	2.35721	0.000352063	0.0347783	TRUE
ENSMUSG00000034616	45.8925	34.4023	0.410251	0.000358893	0.035325	TRUE
ENSMUSG00000079550	0.652024	0.246073	1.3894	0.000360487	0.035418	TRUE
ENSMUSG00000060534	8.89797	5.58913	0.659212	0.00036363	0.0356625	TRUE
ENSMUSG00000037876	70.7767	54.0782	0.376931	0.000366776	0.0359065	TRUE
ENSMUSG00000060985	3.00765	1.62538	0.874446	0.000371737	0.0362619	TRUE
ENSMUSG00000036928	2.27273	0.987005	1.18898	0.000379947	0.0367342	TRUE
Novel00089	13.0695	9.09194	0.519297	0.000379706	0.0367342	TRUE
ENSMUSG00000032637	226.413	177.734	0.342402	0.000386921	0.0372763	TRUE
ENSMUSG00000039031	13.4397	9.58195	0.483088	0.000387662	0.0372819	TRUE
ENSMUSG00000032586	4.88962	2.76761	0.794424	0.000393369	0.0375828	TRUE
ENSMUSG00000036270	69.7469	53.306	0.376001	0.000393783	0.0375828	TRUE
ENSMUSG00000083603	0.162085	0	5.85662	0.000394237	0.0375828	TRUE
ENSMUSG00000035722	66.6233	50.0292	0.40333	0.00039668	0.0376994	TRUE
Novel00213	2.82763	1.24874	1.14275	0.000406296	0.0384634	TRUE
ENSMUSG00000015112	28.2757	19.8073	0.503224	0.000407302	0.0384918	TRUE
ENSMUSG00000031323	2.22091	1.23994	0.823818	0.000415597	0.0390726	TRUE
ENSMUSG00000086275	0.481916	0.130575	1.86022	0.000418003	0.0392311	TRUE
ENSMUSG00000038594	32.6566	24.5427	0.404596	0.000419767	0.039329	TRUE
Novel00056	1.93406	0.583962	1.68926	0.000424665	0.0397196	TRUE
Novel00495	3.89164	2.20152	0.82271	0.000434339	0.0404856	TRUE
ENSMUSG00000078485	60.9897	46.7961	0.37703	0.000435996	0.0405707	TRUE
ENSMUSG00000001065	40.5411	30.7332	0.389738	0.000444745	0.0413143	TRUE
ENSMUSG00000017677	114.501	85.8682	0.411552	0.000451745	0.04154	TRUE
ENSMUSG00000022974	45.0042	33.2486	0.424021	0.000450036	0.04154	TRUE
ENSMUSG00000028047	15.079	10.361	0.539518	0.000447977	0.04154	TRUE
ENSMUSG00000052613	24.7907	18.2592	0.432444	0.000451554	0.04154	TRUE
ENSMUSG00000110523	5.55401	3.50629	0.652634	0.000455602	0.0417538	TRUE
ENSMUSG00000020863	126.756	99.1596	0.347138	0.000459234	0.0420161	TRUE
ENSMUSG00000064585	1.53757	0.637602	1.25662	0.000460339	0.0420466	TRUE
ENSMUSG00000027330	9.22105	6.44661	0.511556	0.000470272	0.0427391	TRUE
ENSMUSG00000062372	39.1875	28.2348	0.462913	0.000472799	0.0428973	TRUE
ENSMUSG00000062296	139.49	106.464	0.37671	0.00048579	0.0439298	TRUE
ENSMUSG00000095123	9.96734	6.38637	0.639689	0.000507696	0.0456835	TRUE
ENSMUSG00000023949	1.13375	0.554584	1.0212	0.00050984	0.0458007	TRUE
ENSMUSG00000026170	37.9468	28.583	0.401467	0.000514023	0.0459495	TRUE
ENSMUSG00000030330	1.14274	0.538926	1.06726	0.000513188	0.0459495	TRUE
ENSMUSG00000086822	0.597802	0.208672	1.49849	0.000527634	0.0469353	TRUE
ENSMUSG00000027284	25.3618	18.8764	0.415099	0.000532656	0.0470749	TRUE
ENSMUSG00000020023	178.056	132.763	0.406862	0.000536287	0.0471497	TRUE
ENSMUSG00000057963	210.979	167.509	0.321829	0.000536933	0.0471497	TRUE
ENSMUSG00000086533	3.16377	1.64674	0.917944	0.000537466	0.0471497	TRUE
Novel00165	64.5433	44.3126	0.524799	0.000537826	0.0471497	TRUE
ENSMUSG00000031789	2.82945	1.66065	0.767631	0.000542715	0.0474258	TRUE
ENSMUSG00000021028	16.568	12.2182	0.432943	0.000545657	0.0476066	TRUE
ENSMUSG00000032815	5.01722	2.88609	0.775472	0.000549058	0.0478227	TRUE
Novel00607	0.568424	0.176968	1.64784	0.000549888	0.0478227	TRUE
ENSMUSG00000080757	0.326885	0.0698805	2.16266	0.000571354	0.0493746	TRUE
ENSMUSG00000109390	1.61547	0.805965	1.01044	0.000573912	0.0495172	TRUE
ENSMUSG00000021782	120	94.3872	0.342693	0.00058139	0.049775	TRUE
ENSMUSG00000094732	1.14216	0.522298	1.13511	0.000578986	0.049775	TRUE
ENSMUSG00000097231	1.37645	0.699266	0.964537	0.000580019	0.049775	TRUE
ENSMUSG00000109238	1.1351	0.415405	1.41166	0.000582377	0.049775	TRUE
ENSMUSG00000014782	5.66258	3.05833	0.871258	0.000583588	0.049783	TRUE
ENSMUSG00000040938	19.6084	13.4337	0.542799	0.00058521	0.049783	TRUE
