# Supplementary material for: A transcriptomic study of probenecid on injured spinal cords in mice
Source: PeerJ. 2020 Jan 3;8:e8367. doi: 10.7717/peerj.8367 (PMC6944129; doi:10.7717/peerj.8367)
Supplement: Supplemental Information 2 [file peerj-08-8367-s002.xlsx]

## Sheet: UP
GO_accession	Description	Term_type	Over_represented_pValue	Corrected_pValue	DEG_item	DEG_list	Bg_item	Bg_list	Gene_names
GO:0005488	binding	molecular_function	2.3898e-29	1.1511e-25	1646	2430	15897	29496	ENSMUSG00000027525,ENSMUSG00000027314,ENSMUSG00000031626,ENSMUSG00000029657,ENSMUSG00000005514,ENSMUSG00000019970,ENSMUSG00000049134,ENSMUSG00000033220,ENSMUSG00000028341,ENSMUSG00000009376,ENSMUSG00000021823,ENSMUSG00000016496,ENSMUSG00000014158,ENSMUSG00000020642,ENSMUSG00000083327,ENSMUSG00000042608,ENSMUSG00000063851,ENSMUSG00000020627,ENSMUSG00000022136,ENSMUSG00000075254,ENSMUSG00000028214,…
GO:0005515	protein binding	molecular_function	4.6672e-28	1.1241e-24	927	2430	7713	29496	ENSMUSG00000058587,ENSMUSG00000022074,ENSMUSG00000001943,ENSMUSG00000033955,ENSMUSG00000010048,ENSMUSG00000042377,ENSMUSG00000040522,ENSMUSG00000037815,ENSMUSG00000026193,ENSMUSG00000027907,ENSMUSG00000063286,ENSMUSG00000022651,ENSMUSG00000024810,ENSMUSG00000020154,ENSMUSG00000060477,ENSMUSG00000091694,ENSMUSG00000079614,ENSMUSG00000037638,ENSMUSG00000026029,ENSMUSG00000032487,ENSMUSG00000046794,…
GO:0008009	chemokine activity	molecular_function	6.586e-12	7.9312e-09	22	2430	60	29496	ENSMUSG00000020676,ENSMUSG00000020974,ENSMUSG00000019122,ENSMUSG00000058427,ENSMUSG00000029372,ENSMUSG00000029371,ENSMUSG00000021123,ENSMUSG00000018930,ENSMUSG00000018927,ENSMUSG00000095585,ENSMUSG00000005413,ENSMUSG00000029380,ENSMUSG00000035352,ENSMUSG00000061353,ENSMUSG00000035385,ENSMUSG00000029379,ENSMUSG00000031779,ENSMUSG00000035042,ENSMUSG00000000982,ENSMUSG00000029373,ENSMUSG00000029298,…
GO:0042379	chemokine receptor binding	molecular_function	6.586e-12	7.9312e-09	22	2430	60	29496	ENSMUSG00000029380,ENSMUSG00000035352,ENSMUSG00000061353,ENSMUSG00000095585,ENSMUSG00000005413,ENSMUSG00000029379,ENSMUSG00000031779,ENSMUSG00000035385,ENSMUSG00000000982,ENSMUSG00000029373,ENSMUSG00000035042,ENSMUSG00000029298,ENSMUSG00000035373,ENSMUSG00000019122,ENSMUSG00000020676,ENSMUSG00000020974,ENSMUSG00000029372,ENSMUSG00000058427,ENSMUSG00000018930,ENSMUSG00000029371,ENSMUSG00000021123,…
GO:0001664	G-protein coupled receptor binding	molecular_function	1.9954e-10	1.9223e-07	25	2430	81	29496	ENSMUSG00000095585,ENSMUSG00000005413,ENSMUSG00000029380,ENSMUSG00000035352,ENSMUSG00000061353,ENSMUSG00000035385,ENSMUSG00000029379,ENSMUSG00000031779,ENSMUSG00000103502,ENSMUSG00000035042,ENSMUSG00000000982,ENSMUSG00000029373,ENSMUSG00000029298,ENSMUSG00000035373,ENSMUSG00000020676,ENSMUSG00000020974,ENSMUSG00000019122,ENSMUSG00000058427,ENSMUSG00000059288,ENSMUSG00000029372,ENSMUSG00000029371,…
GO:0043168	anion binding	molecular_function	1.0996e-09	8.8281e-07	357	2430	2854	29496	ENSMUSG00000054855,ENSMUSG00000037921,ENSMUSG00000033335,ENSMUSG00000059796,ENSMUSG00000018417,ENSMUSG00000032440,ENSMUSG00000053436,ENSMUSG00000030660,ENSMUSG00000035064,ENSMUSG00000054892,ENSMUSG00000038387,ENSMUSG00000057963,ENSMUSG00000038774,ENSMUSG00000039954,ENSMUSG00000020869,ENSMUSG00000064262,ENSMUSG00000030047,ENSMUSG00000024903,ENSMUSG00000040711,ENSMUSG00000020611,ENSMUSG00000038762,…
GO:0007264	small GTPase mediated signal transduction	biological_process	1.8305e-09	1.2597e-06	79	2430	432	29496	ENSMUSG00000004451,ENSMUSG00000038860,ENSMUSG00000034936,ENSMUSG00000022469,ENSMUSG00000055723,ENSMUSG00000038762,ENSMUSG00000073555,ENSMUSG00000066406,ENSMUSG00000082292,ENSMUSG00000003269,ENSMUSG00000039960,ENSMUSG00000020132,ENSMUSG00000029204,ENSMUSG00000070056,ENSMUSG00000063388,ENSMUSG00000036894,ENSMUSG00000031799,ENSMUSG00000026482,ENSMUSG00000020088,ENSMUSG00000021149,ENSMUSG00000024998,…
GO:0032553	ribonucleotide binding	molecular_function	4.721e-09	2.8426e-06	314	2430	2476	29496	ENSMUSG00000029298,ENSMUSG00000040296,ENSMUSG00000022443,ENSMUSG00000046994,ENSMUSG00000026773,ENSMUSG00000002550,ENSMUSG00000027276,ENSMUSG00000017144,ENSMUSG00000037321,ENSMUSG00000020437,ENSMUSG00000004677,ENSMUSG00000104713,ENSMUSG00000001674,ENSMUSG00000028811,ENSMUSG00000007411,ENSMUSG00000059456,ENSMUSG00000037185,ENSMUSG00000067780,ENSMUSG00000020700,ENSMUSG00000029169,ENSMUSG00000002688,…
GO:0097367	carbohydrate derivative binding	molecular_function	7.7925e-09	3.0063e-06	326	2430	2604	29496	ENSMUSG00000028270,ENSMUSG00000029641,ENSMUSG00000068882,ENSMUSG00000026785,ENSMUSG00000069874,ENSMUSG00000073902,ENSMUSG00000096957,ENSMUSG00000003119,ENSMUSG00000053289,ENSMUSG00000040274,ENSMUSG00000021408,ENSMUSG00000020357,ENSMUSG00000060519,ENSMUSG00000063160,ENSMUSG00000003617,ENSMUSG00000029802,ENSMUSG00000024079,ENSMUSG00000022241,ENSMUSG00000029648,ENSMUSG00000014361,ENSMUSG00000002847,…
GO:0001882	nucleoside binding	molecular_function	8.6406e-09	3.0063e-06	311	2430	2464	29496	ENSMUSG00000031309,ENSMUSG00000047735,ENSMUSG00000054404,ENSMUSG00000055723,ENSMUSG00000041235,ENSMUSG00000017774,ENSMUSG00000018932,ENSMUSG00000038762,ENSMUSG00000073775,ENSMUSG00000031917,ENSMUSG00000025877,ENSMUSG00000052512,ENSMUSG00000027947,ENSMUSG00000021392,ENSMUSG00000036894,ENSMUSG00000028970,ENSMUSG00000021149,ENSMUSG00000042638,ENSMUSG00000024404,ENSMUSG00000072620,ENSMUSG00000023341,…
GO:0017076	purine nucleotide binding	molecular_function	8.9761e-09	3.0063e-06	312	2430	2475	29496	ENSMUSG00000016528,ENSMUSG00000031805,ENSMUSG00000055994,ENSMUSG00000059866,ENSMUSG00000040661,ENSMUSG00000028792,ENSMUSG00000024493,ENSMUSG00000071072,ENSMUSG00000008730,ENSMUSG00000073563,ENSMUSG00000003283,ENSMUSG00000031880,ENSMUSG00000012519,ENSMUSG00000054435,ENSMUSG00000027177,ENSMUSG00000042228,ENSMUSG00000040565,ENSMUSG00000036246,ENSMUSG00000025060,ENSMUSG00000024782,ENSMUSG00000074151,…
GO:0035639	purine ribonucleoside triphosphate binding	molecular_function	9.3853e-09	3.0063e-06	307	2430	2429	29496	ENSMUSG00000063388,ENSMUSG00000021959,ENSMUSG00000028028,ENSMUSG00000081255,ENSMUSG00000029169,ENSMUSG00000020700,ENSMUSG00000002688,ENSMUSG00000067780,ENSMUSG00000037185,ENSMUSG00000059456,ENSMUSG00000034936,ENSMUSG00000004451,ENSMUSG00000020532,ENSMUSG00000026094,ENSMUSG00000031264,ENSMUSG00000059108,ENSMUSG00000039275,ENSMUSG00000004393,ENSMUSG00000078606,ENSMUSG00000053846,ENSMUSG00000035725,…
GO:0005525	GTP binding	molecular_function	9.6387e-09	3.0063e-06	93	2430	572	29496	ENSMUSG00000031504,ENSMUSG00000049892,ENSMUSG00000060126,ENSMUSG00000068606,ENSMUSG00000028214,ENSMUSG00000054072,ENSMUSG00000027293,ENSMUSG00000026083,ENSMUSG00000032849,ENSMUSG00000019478,ENSMUSG00000044147,ENSMUSG00000028869,ENSMUSG00000037742,ENSMUSG00000063286,ENSMUSG00000040253,ENSMUSG00000105504,ENSMUSG00000027852,ENSMUSG00000058013,ENSMUSG00000033220,ENSMUSG00000074364,ENSMUSG00000036854,…
GO:0001883	purine nucleoside binding	molecular_function	9.9857e-09	3.0063e-06	308	2430	2439	29496	ENSMUSG00000037851,ENSMUSG00000022234,ENSMUSG00000035725,ENSMUSG00000021701,ENSMUSG00000053846,ENSMUSG00000078606,ENSMUSG00000004393,ENSMUSG00000039275,ENSMUSG00000059108,ENSMUSG00000031264,ENSMUSG00000026094,ENSMUSG00000020532,ENSMUSG00000004451,ENSMUSG00000034936,ENSMUSG00000059456,ENSMUSG00000037185,ENSMUSG00000067780,ENSMUSG00000002688,ENSMUSG00000029169,ENSMUSG00000020700,ENSMUSG00000081255,…
GO:0032549	ribonucleoside binding	molecular_function	9.9857e-09	3.0063e-06	308	2430	2439	29496	ENSMUSG00000031377,ENSMUSG00000083161,ENSMUSG00000076431,ENSMUSG00000090019,ENSMUSG00000026848,ENSMUSG00000069793,ENSMUSG00000025580,ENSMUSG00000074305,ENSMUSG00000022285,ENSMUSG00000032220,ENSMUSG00000029655,ENSMUSG00000029480,ENSMUSG00000000204,ENSMUSG00000022781,ENSMUSG00000039960,ENSMUSG00000039725,ENSMUSG00000029447,ENSMUSG00000031715,ENSMUSG00000062312,ENSMUSG00000053158,ENSMUSG00000073555,…
GO:0032550	purine ribonucleoside binding	molecular_function	9.9857e-09	3.0063e-06	308	2430	2439	29496	ENSMUSG00000062421,ENSMUSG00000040263,ENSMUSG00000019832,ENSMUSG00000026806,ENSMUSG00000009376,ENSMUSG00000029599,ENSMUSG00000019970,ENSMUSG00000033220,ENSMUSG00000022221,ENSMUSG00000078945,ENSMUSG00000047215,ENSMUSG00000040253,ENSMUSG00000028869,ENSMUSG00000021457,ENSMUSG00000028214,ENSMUSG00000026395,ENSMUSG00000083327,ENSMUSG00000042608,ENSMUSG00000028874,ENSMUSG00000008384,ENSMUSG00000002233,…
GO:0019001	guanyl nucleotide binding	molecular_function	1.2956e-08	3.612e-06	94	2430	583	29496	ENSMUSG00000023341,ENSMUSG00000020088,ENSMUSG00000058355,ENSMUSG00000000386,ENSMUSG00000028970,ENSMUSG00000027968,ENSMUSG00000021149,ENSMUSG00000022538,ENSMUSG00000024805,ENSMUSG00000063388,ENSMUSG00000070056,ENSMUSG00000029204,ENSMUSG00000090019,ENSMUSG00000020132,ENSMUSG00000036894,ENSMUSG00000031917,ENSMUSG00000027947,ENSMUSG00000029169,ENSMUSG00000078606,ENSMUSG00000038762,ENSMUSG00000073555,…
GO:0032555	purine ribonucleotide binding	molecular_function	1.3497e-08	3.612e-06	308	2430	2447	29496	ENSMUSG00000031880,ENSMUSG00000054435,ENSMUSG00000027177,ENSMUSG00000042228,ENSMUSG00000012519,ENSMUSG00000040565,ENSMUSG00000036246,ENSMUSG00000025060,ENSMUSG00000031805,ENSMUSG00000016528,ENSMUSG00000040661,ENSMUSG00000055994,ENSMUSG00000059866,ENSMUSG00000071072,ENSMUSG00000024493,ENSMUSG00000028792,ENSMUSG00000003283,ENSMUSG00000008730,ENSMUSG00000073563,ENSMUSG00000020227,ENSMUSG00000021108,…
GO:0032561	guanyl ribonucleotide binding	molecular_function	1.8734e-08	4.7495e-06	93	2430	580	29496	ENSMUSG00000055723,ENSMUSG00000004451,ENSMUSG00000034936,ENSMUSG00000039264,ENSMUSG00000082292,ENSMUSG00000039960,ENSMUSG00000078606,ENSMUSG00000073555,ENSMUSG00000038762,ENSMUSG00000031917,ENSMUSG00000027947,ENSMUSG00000029169,ENSMUSG00000063388,ENSMUSG00000070056,ENSMUSG00000020132,ENSMUSG00000090019,ENSMUSG00000029204,ENSMUSG00000036894,ENSMUSG00000020088,ENSMUSG00000000386,ENSMUSG00000058355,…
GO:0005102	receptor binding	molecular_function	2.1483e-08	5.1742e-06	137	2430	1017	29496	ENSMUSG00000033860,ENSMUSG00000035929,ENSMUSG00000024907,ENSMUSG00000039239,ENSMUSG00000038067,ENSMUSG00000028019,ENSMUSG00000041324,ENSMUSG00000073234,ENSMUSG00000024256,ENSMUSG00000000489,ENSMUSG00000000318,ENSMUSG00000035042,ENSMUSG00000025856,ENSMUSG00000021253,ENSMUSG00000022144,ENSMUSG00000029298,ENSMUSG00000037225,ENSMUSG00000030671,ENSMUSG00000024610,ENSMUSG00000041000,ENSMUSG00000027398,…
GO:0000166	nucleotide binding	molecular_function	4.6101e-08	1.0094e-05	349	2430	2875	29496	ENSMUSG00000110397,ENSMUSG00000016181,ENSMUSG00000082292,ENSMUSG00000000628,ENSMUSG00000026389,ENSMUSG00000032501,ENSMUSG00000039264,ENSMUSG00000024727,ENSMUSG00000027580,ENSMUSG00000025980,ENSMUSG00000024999,ENSMUSG00000058355,ENSMUSG00000030890,ENSMUSG00000020088,ENSMUSG00000000386,ENSMUSG00000027722,ENSMUSG00000027968,ENSMUSG00000024805,ENSMUSG00000022538,ENSMUSG00000070056,ENSMUSG00000015023,…
GO:1901265	nucleoside phosphate binding	molecular_function	4.6101e-08	1.0094e-05	349	2430	2875	29496	ENSMUSG00000031504,ENSMUSG00000027333,ENSMUSG00000020826,ENSMUSG00000068606,ENSMUSG00000034617,ENSMUSG00000015090,ENSMUSG00000032715,ENSMUSG00000060477,ENSMUSG00000025648,ENSMUSG00000039831,ENSMUSG00000001416,ENSMUSG00000032849,ENSMUSG00000026083,ENSMUSG00000020580,ENSMUSG00000018830,ENSMUSG00000024691,ENSMUSG00000029710,ENSMUSG00000003228,ENSMUSG00000063286,ENSMUSG00000005320,ENSMUSG00000058013,…
GO:0036094	small molecule binding	molecular_function	7.1982e-08	1.5076e-05	355	2430	2946	29496	ENSMUSG00000037742,ENSMUSG00000033191,ENSMUSG00000105504,ENSMUSG00000043336,ENSMUSG00000027852,ENSMUSG00000074364,ENSMUSG00000005672,ENSMUSG00000059883,ENSMUSG00000011257,ENSMUSG00000060126,ENSMUSG00000049892,ENSMUSG00000024789,ENSMUSG00000023852,ENSMUSG00000002948,ENSMUSG00000054072,ENSMUSG00000061244,ENSMUSG00000028678,ENSMUSG00000040675,ENSMUSG00000002847,ENSMUSG00000014361,ENSMUSG00000029802,…
GO:0002376	immune system process	biological_process	9.901e-08	1.9872e-05	73	2430	476	29496	ENSMUSG00000061353,ENSMUSG00000006301,ENSMUSG00000035373,ENSMUSG00000071637,ENSMUSG00000058755,ENSMUSG00000006611,ENSMUSG00000031799,ENSMUSG00000022285,ENSMUSG00000039899,ENSMUSG00000030579,ENSMUSG00000052212,ENSMUSG00000058427,ENSMUSG00000024349,ENSMUSG00000028362,ENSMUSG00000034394,ENSMUSG00000028776,ENSMUSG00000022799,ENSMUSG00000006014,ENSMUSG00000054277,ENSMUSG00000028459,ENSMUSG00000067235,…
GO:0005125	cytokine activity	molecular_function	1.229e-07	2.368e-05	31	2430	152	29496	ENSMUSG00000038067,ENSMUSG00000018927,ENSMUSG00000029371,ENSMUSG00000021123,ENSMUSG00000025746,ENSMUSG00000018930,ENSMUSG00000028459,ENSMUSG00000058427,ENSMUSG00000034394,ENSMUSG00000078578,ENSMUSG00000029372,ENSMUSG00000020676,ENSMUSG00000020974,ENSMUSG00000019122,ENSMUSG00000058755,ENSMUSG00000029298,ENSMUSG00000014599,ENSMUSG00000035373,ENSMUSG00000022285,ENSMUSG00000035042,ENSMUSG00000000982,…
GO:0006955	immune response	biological_process	7.0281e-07	0.00012539	63	2430	415	29496	ENSMUSG00000035042,ENSMUSG00000042377,ENSMUSG00000020282,ENSMUSG00000000982,ENSMUSG00000029373,ENSMUSG00000005824,ENSMUSG00000027399,ENSMUSG00000029298,ENSMUSG00000095585,ENSMUSG00000029380,ENSMUSG00000035352,ENSMUSG00000073409,ENSMUSG00000024610,ENSMUSG00000035385,ENSMUSG00000031779,ENSMUSG00000027398,ENSMUSG00000025746,ENSMUSG00000018916,ENSMUSG00000018930,ENSMUSG00000035929,ENSMUSG00000038067,…
GO:0005126	cytokine receptor binding	molecular_function	3.8742e-06	0.00066649	33	2430	201	29496	ENSMUSG00000029298,ENSMUSG00000027399,ENSMUSG00000005824,ENSMUSG00000029373,ENSMUSG00000000982,ENSMUSG00000035042,ENSMUSG00000027398,ENSMUSG00000031779,ENSMUSG00000035385,ENSMUSG00000035352,ENSMUSG00000029380,ENSMUSG00000095585,ENSMUSG00000018927,ENSMUSG00000038067,ENSMUSG00000018930,ENSMUSG00000018916,ENSMUSG00000025746,ENSMUSG00000029372,ENSMUSG00000019966,ENSMUSG00000022015,ENSMUSG00000019122,…
GO:1901363	heterocyclic compound binding	molecular_function	4.279e-06	0.00070264	800	2430	7957	29496	ENSMUSG00000020826,ENSMUSG00000033350,ENSMUSG00000068606,ENSMUSG00000043154,ENSMUSG00000054717,ENSMUSG00000039831,ENSMUSG00000025648,ENSMUSG00000025746,ENSMUSG00000038415,ENSMUSG00000034617,ENSMUSG00000015090,ENSMUSG00000056749,ENSMUSG00000018830,ENSMUSG00000078612,ENSMUSG00000005610,ENSMUSG00000020580,ENSMUSG00000026083,ENSMUSG00000024276,ENSMUSG00000028382,ENSMUSG00000029710,ENSMUSG00000073940,…
GO:0097159	organic cyclic compound binding	molecular_function	4.376e-06	0.00070264	800	2430	7958	29496	ENSMUSG00000022351,ENSMUSG00000031465,ENSMUSG00000042228,ENSMUSG00000027177,ENSMUSG00000020097,ENSMUSG00000018143,ENSMUSG00000036246,ENSMUSG00000025060,ENSMUSG00000055994,ENSMUSG00000022325,ENSMUSG00000028668,ENSMUSG00000059866,ENSMUSG00000040661,ENSMUSG00000022858,ENSMUSG00000019889,ENSMUSG00000016487,ENSMUSG00000033788,ENSMUSG00000073563,ENSMUSG00000006498,ENSMUSG00000003283,ENSMUSG00000025184,…
GO:0030234	enzyme regulator activity	molecular_function	5.4718e-06	0.00085025	90	2430	635	29496	ENSMUSG00000038860,ENSMUSG00000022799,ENSMUSG00000020121,ENSMUSG00000028776,ENSMUSG00000029605,ENSMUSG00000052749,ENSMUSG00000039109,ENSMUSG00000061410,ENSMUSG00000022868,ENSMUSG00000030103,ENSMUSG00000005054,ENSMUSG00000054277,ENSMUSG00000052632,ENSMUSG00000022816,ENSMUSG00000020709,ENSMUSG00000061353,ENSMUSG00000046186,ENSMUSG00000031799,ENSMUSG00000037202,ENSMUSG00000069792,ENSMUSG00000015354,…
GO:0035556	intracellular signal transduction	biological_process	9.0455e-06	0.0013616	134	2430	979	29496	ENSMUSG00000030579,ENSMUSG00000055723,ENSMUSG00000031264,ENSMUSG00000038860,ENSMUSG00000004451,ENSMUSG00000034936,ENSMUSG00000022951,ENSMUSG00000027087,ENSMUSG00000003269,ENSMUSG00000038762,ENSMUSG00000066406,ENSMUSG00000002688,ENSMUSG00000063388,ENSMUSG00000036894,ENSMUSG00000033272,ENSMUSG00000021149,ENSMUSG00000031799,ENSMUSG00000042638,ENSMUSG00000026482,ENSMUSG00000000731,ENSMUSG00000000318,…
GO:0043565	sequence-specific DNA binding	molecular_function	1.2123e-05	0.0017696	98	2430	680	29496	ENSMUSG00000063889,ENSMUSG00000026389,ENSMUSG00000002111,ENSMUSG00000006014,ENSMUSG00000034266,ENSMUSG00000026826,ENSMUSG00000013846,ENSMUSG00000071646,ENSMUSG00000026436,ENSMUSG00000030199,ENSMUSG00000039275,ENSMUSG00000024912,ENSMUSG00000029480,ENSMUSG00000047735,ENSMUSG00000039899,ENSMUSG00000059436,ENSMUSG00000031103,ENSMUSG00000056216,ENSMUSG00000026208,ENSMUSG00000071637,ENSMUSG00000042406,…
GO:0015093	ferrous iron transmembrane transporter activity	molecular_function	1.3892e-05	0.0019119	24	2430	101	29496	ENSMUSG00000021149,ENSMUSG00000022538,ENSMUSG00000056515,ENSMUSG00000064080,ENSMUSG00000027852,ENSMUSG00000064147,ENSMUSG00000036894,ENSMUSG00000063388,ENSMUSG00000059248,ENSMUSG00000020132,ENSMUSG00000030265,ENSMUSG00000028869,ENSMUSG00000082292,ENSMUSG00000051124,ENSMUSG00000054435,ENSMUSG00000031880,ENSMUSG00000030168,ENSMUSG00000054072,ENSMUSG00000069874,ENSMUSG00000028214,ENSMUSG00000073555,…
GO:0015684	ferrous iron transport	biological_process	1.3892e-05	0.0019119	24	2430	101	29496	ENSMUSG00000069874,ENSMUSG00000028214,ENSMUSG00000073555,ENSMUSG00000031880,ENSMUSG00000054072,ENSMUSG00000030168,ENSMUSG00000051124,ENSMUSG00000082292,ENSMUSG00000054435,ENSMUSG00000030265,ENSMUSG00000028869,ENSMUSG00000039264,ENSMUSG00000068606,ENSMUSG00000040552,ENSMUSG00000021149,ENSMUSG00000022538,ENSMUSG00000056515,ENSMUSG00000063388,ENSMUSG00000059248,ENSMUSG00000020132,ENSMUSG00000036894,…
GO:0001071	nucleic acid binding transcription factor activity	molecular_function	1.7265e-05	0.0022477	151	2430	1152	29496	ENSMUSG00000040152,ENSMUSG00000015839,ENSMUSG00000044167,ENSMUSG00000033730,ENSMUSG00000018143,ENSMUSG00000038402,ENSMUSG00000022010,ENSMUSG00000018604,ENSMUSG00000049382,ENSMUSG00000039191,ENSMUSG00000001156,ENSMUSG00000004043,ENSMUSG00000040661,ENSMUSG00000026234,ENSMUSG00000022346,ENSMUSG00000008730,ENSMUSG00000055612,ENSMUSG00000026628,ENSMUSG00000025610,ENSMUSG00000029135,ENSMUSG00000000223,…
GO:0003700	transcription factor activity, sequence-specific DNA binding	molecular_function	1.7265e-05	0.0022477	151	2430	1152	29496	ENSMUSG00000038648,ENSMUSG00000041827,ENSMUSG00000034957,ENSMUSG00000000290,ENSMUSG00000029687,ENSMUSG00000056501,ENSMUSG00000029771,ENSMUSG00000027230,ENSMUSG00000026104,ENSMUSG00000022678,ENSMUSG00000000223,ENSMUSG00000040732,ENSMUSG00000052684,ENSMUSG00000070780,ENSMUSG00000008398,ENSMUSG00000005374,ENSMUSG00000000093,ENSMUSG00000032280,ENSMUSG00000009097,ENSMUSG00000004043,ENSMUSG00000001156,…
GO:0030554	adenyl nucleotide binding	molecular_function	1.906e-05	0.0024161	260	2430	2140	29496	ENSMUSG00000040296,ENSMUSG00000046994,ENSMUSG00000022443,ENSMUSG00000002550,ENSMUSG00000026773,ENSMUSG00000020437,ENSMUSG00000037321,ENSMUSG00000004677,ENSMUSG00000001674,ENSMUSG00000028811,ENSMUSG00000007411,ENSMUSG00000059456,ENSMUSG00000037185,ENSMUSG00000067780,ENSMUSG00000020700,ENSMUSG00000029169,ENSMUSG00000002688,ENSMUSG00000081255,ENSMUSG00000063388,ENSMUSG00000021959,ENSMUSG00000028028,…
GO:0005634	nucleus	cellular_component	2.287e-05	0.0028248	336	2430	3058	29496	ENSMUSG00000038014,ENSMUSG00000024513,ENSMUSG00000029599,ENSMUSG00000033386,ENSMUSG00000028063,ENSMUSG00000028341,ENSMUSG00000097779,ENSMUSG00000028152,ENSMUSG00000022895,ENSMUSG00000029657,ENSMUSG00000071350,ENSMUSG00000028869,ENSMUSG00000082361,ENSMUSG00000021457,ENSMUSG00000015202,ENSMUSG00000074622,ENSMUSG00000063851,ENSMUSG00000051510,ENSMUSG00000053553,ENSMUSG00000022052,ENSMUSG00000032035,…
GO:0005524	ATP binding	molecular_function	2.8187e-05	0.003325	255	2430	2103	29496	ENSMUSG00000001416,ENSMUSG00000060477,ENSMUSG00000025648,ENSMUSG00000039831,ENSMUSG00000028214,ENSMUSG00000032715,ENSMUSG00000015090,ENSMUSG00000021457,ENSMUSG00000018830,ENSMUSG00000020580,ENSMUSG00000032849,ENSMUSG00000028874,ENSMUSG00000031504,ENSMUSG00000042608,ENSMUSG00000026395,ENSMUSG00000083327,ENSMUSG00000068606,ENSMUSG00000026393,ENSMUSG00000019832,ENSMUSG00000070327,ENSMUSG00000029599,…
GO:0003924	GTPase activity	molecular_function	2.8517e-05	0.003325	67	2430	434	29496	ENSMUSG00000068606,ENSMUSG00000054072,ENSMUSG00000061244,ENSMUSG00000028214,ENSMUSG00000028869,ENSMUSG00000044147,ENSMUSG00000019478,ENSMUSG00000032849,ENSMUSG00000040253,ENSMUSG00000037742,ENSMUSG00000058013,ENSMUSG00000027852,ENSMUSG00000105504,ENSMUSG00000019832,ENSMUSG00000040584,ENSMUSG00000022911,ENSMUSG00000062421,ENSMUSG00000031880,ENSMUSG00000078853,ENSMUSG00000028270,ENSMUSG00000051124,…
GO:0032559	adenyl ribonucleotide binding	molecular_function	2.9901e-05	0.003325	256	2430	2114	29496	ENSMUSG00000026749,ENSMUSG00000062960,ENSMUSG00000000530,ENSMUSG00000035673,ENSMUSG00000020941,ENSMUSG00000030249,ENSMUSG00000034311,ENSMUSG00000078994,ENSMUSG00000070469,ENSMUSG00000034024,ENSMUSG00000056515,ENSMUSG00000030921,ENSMUSG00000004056,ENSMUSG00000031488,Novel00671,ENSMUSG00000034663,ENSMUSG00000024576,ENSMUSG00000009772,ENSMUSG00000007739,ENSMUSG00000021127,ENSMUSG00000015023,ENSMUSG0…
GO:0005576	extracellular region	cellular_component	3.0842e-05	0.003325	234	2430	2208	29496	ENSMUSG00000028001,ENSMUSG00000021367,ENSMUSG00000022285,ENSMUSG00000053841,ENSMUSG00000035373,ENSMUSG00000021254,ENSMUSG00000026208,ENSMUSG00000067586,ENSMUSG00000058755,ENSMUSG00000054280,ENSMUSG00000031538,ENSMUSG00000067279,ENSMUSG00000090019,ENSMUSG00000073489,ENSMUSG00000034247,ENSMUSG00000029767,ENSMUSG00000035540,ENSMUSG00000024053,ENSMUSG00000026436,ENSMUSG00000051236,ENSMUSG00000085939,…
GO:0007049	cell cycle	biological_process	3.0936e-05	0.003325	94	2430	707	29496	ENSMUSG00000064080,ENSMUSG00000004044,ENSMUSG00000025044,ENSMUSG00000040242,ENSMUSG00000020181,ENSMUSG00000046994,ENSMUSG00000059401,ENSMUSG00000003545,ENSMUSG00000028330,ENSMUSG00000000318,ENSMUSG00000033860,ENSMUSG00000054766,ENSMUSG00000042622,ENSMUSG00000026663,ENSMUSG00000034485,ENSMUSG00000035873,ENSMUSG00000081255,Novel00065,ENSMUSG00000020484,ENSMUSG00000022089,ENSMUSG00000056216,ENSMUSG0…
GO:0003950	NAD+ ADP-ribosyltransferase activity	molecular_function	3.1062e-05	0.003325	10	2430	25	29496	ENSMUSG00000022906,ENSMUSG00000083179,ENSMUSG00000034640,ENSMUSG00000021948,ENSMUSG00000032392,ENSMUSG00000023249,ENSMUSG00000063268,ENSMUSG00000034422,ENSMUSG00000029826,ENSMUSG00000038507
GO:0070838	divalent metal ion transport	biological_process	3.311e-05	0.0034672	33	2430	167	29496	ENSMUSG00000030452,ENSMUSG00000067219,ENSMUSG00000078578,ENSMUSG00000068606,ENSMUSG00000054072,ENSMUSG00000028214,ENSMUSG00000030265,ENSMUSG00000028869,ENSMUSG00000060131,ENSMUSG00000026083,ENSMUSG00000064080,ENSMUSG00000027852,ENSMUSG00000064147,ENSMUSG00000043279,ENSMUSG00000056515,ENSMUSG00000039264,ENSMUSG00000048807,ENSMUSG00000111398,ENSMUSG00000070348,ENSMUSG00000040552,ENSMUSG00000031880,…
GO:0098772	molecular function regulator	molecular_function	3.7891e-05	0.0038834	128	2430	984	29496	ENSMUSG00000037857,ENSMUSG00000020181,ENSMUSG00000056025,ENSMUSG00000018008,ENSMUSG00000070469,ENSMUSG00000034116,ENSMUSG00000001627,ENSMUSG00000063273,ENSMUSG00000020021,ENSMUSG00000024261,ENSMUSG00000030536,ENSMUSG00000026749,ENSMUSG00000005087,ENSMUSG00000048960,ENSMUSG00000024998,ENSMUSG00000015354,ENSMUSG00000069792,ENSMUSG00000020901,ENSMUSG00000022582,ENSMUSG00000054280,ENSMUSG00000020709,…
GO:0016773	phosphotransferase activity, alcohol group as acceptor	molecular_function	5.8651e-05	0.0058858	154	2430	1204	29496	ENSMUSG00000043336,ENSMUSG00000033191,ENSMUSG00000022836,ENSMUSG00000059883,ENSMUSG00000005824,ENSMUSG00000049553,ENSMUSG00000005672,ENSMUSG00000099696,ENSMUSG00000040584,ENSMUSG00000063785,ENSMUSG00000060594,ENSMUSG00000031565,ENSMUSG00000031825,ENSMUSG00000002948,ENSMUSG00000024789,ENSMUSG00000025357,ENSMUSG00000026674,ENSMUSG00000005533,ENSMUSG00000043017,ENSMUSG00000014361,ENSMUSG00000044147,…
GO:0016740	transferase activity	molecular_function	6.2247e-05	0.0061192	429	2430	3930	29496	ENSMUSG00000032849,ENSMUSG00000006219,ENSMUSG00000032392,ENSMUSG00000020580,ENSMUSG00000022218,ENSMUSG00000025508,ENSMUSG00000032715,ENSMUSG00000003665,ENSMUSG00000060477,ENSMUSG00000025648,ENSMUSG00000070426,ENSMUSG00000038279,ENSMUSG00000049796,ENSMUSG00000033350,ENSMUSG00000068606,ENSMUSG00000032116,ENSMUSG00000034118,ENSMUSG00000030711,ENSMUSG00000028607,ENSMUSG00000026857,ENSMUSG00000029723,…
GO:0072511	divalent inorganic cation transport	biological_process	0.00010515	0.010049	35	2430	191	29496	ENSMUSG00000030168,ENSMUSG00000031880,ENSMUSG00000073555,ENSMUSG00000069874,ENSMUSG00000054435,ENSMUSG00000082292,ENSMUSG00000051124,ENSMUSG00000039264,ENSMUSG00000048807,ENSMUSG00000111398,ENSMUSG00000070348,ENSMUSG00000040552,ENSMUSG00000022538,ENSMUSG00000021149,ENSMUSG00000036295,ENSMUSG00000036894,ENSMUSG00000020132,ENSMUSG00000063388,ENSMUSG00000059248,ENSMUSG00000054072,ENSMUSG00000028214,…
GO:0005543	phospholipid binding	molecular_function	0.0001064	0.010049	24	2430	116	29496	ENSMUSG00000029484,ENSMUSG00000037999,ENSMUSG00000071715,ENSMUSG00000039959,ENSMUSG00000039361,ENSMUSG00000006169,ENSMUSG00000015950,ENSMUSG00000040268,ENSMUSG00000001674,ENSMUSG00000021814,ENSMUSG00000025915,ENSMUSG00000030660,ENSMUSG00000053617,ENSMUSG00000021411,ENSMUSG00000022200,ENSMUSG00000021950,ENSMUSG00000024659,ENSMUSG00000032382,ENSMUSG00000040711,ENSMUSG00000019970,ENSMUSG00000008730,…
GO:0043412	macromolecule modification	biological_process	0.00014132	0.013091	241	2430	2124	29496	ENSMUSG00000018932,ENSMUSG00000043733,ENSMUSG00000021701,ENSMUSG00000035725,ENSMUSG00000032078,ENSMUSG00000033909,ENSMUSG00000028459,ENSMUSG00000031309,ENSMUSG00000034783,ENSMUSG00000028010,ENSMUSG00000028362,ENSMUSG00000029605,ENSMUSG00000039109,ENSMUSG00000031264,ENSMUSG00000026094,ENSMUSG00000059456,ENSMUSG00000085385,ENSMUSG00000024539,ENSMUSG00000031799,ENSMUSG00000022885,ENSMUSG00000042638,…
GO:0016070	RNA metabolic process	biological_process	0.00016413	0.014917	464	2430	4410	29496	ENSMUSG00000021250,ENSMUSG00000002459,ENSMUSG00000033016,ENSMUSG00000000555,ENSMUSG00000020930,ENSMUSG00000026558,ENSMUSG00000032096,ENSMUSG00000032332,ENSMUSG00000025757,ENSMUSG00000019577,ENSMUSG00000027435,ENSMUSG00000035877,ENSMUSG00000041506,ENSMUSG00000030530,ENSMUSG00000111658,ENSMUSG00000104876,ENSMUSG00000014496,ENSMUSG00000054079,ENSMUSG00000031976,ENSMUSG00000021371,ENSMUSG00000025024,…
GO:0000910	cytokinesis	biological_process	0.00020166	0.017989	23	2430	113	29496	ENSMUSG00000059436,ENSMUSG00000022010,ENSMUSG00000052684,ENSMUSG00000022514,ENSMUSG00000042622,ENSMUSG00000026663,ENSMUSG00000039518,ENSMUSG00000038335,ENSMUSG00000074622,ENSMUSG00000014859,ENSMUSG00000027552,ENSMUSG00000054766,ENSMUSG00000037855,ENSMUSG00000028003,ENSMUSG00000004044,ENSMUSG00000029135,ENSMUSG00000025610,ENSMUSG00000053931,ENSMUSG00000026728,ENSMUSG00000001156,ENSMUSG00000029723,…
GO:0030414	peptidase inhibitor activity	molecular_function	0.00022961	0.019751	32	2430	197	29496	ENSMUSG00000028356,ENSMUSG00000032484,ENSMUSG00000030111,ENSMUSG00000036327,ENSMUSG00000051748,ENSMUSG00000001930,ENSMUSG00000005087,ENSMUSG00000029664,ENSMUSG00000079597,ENSMUSG00000027315,ENSMUSG00000015354,ENSMUSG00000017002,ENSMUSG00000069792,ENSMUSG00000037820,Novel00429,ENSMUSG00000068794,ENSMUSG00000056025,ENSMUSG00000027082,ENSMUSG00000043279,ENSMUSG00000022816,ENSMUSG00000030103,ENSMUSG0…
GO:0061134	peptidase regulator activity	molecular_function	0.00022961	0.019751	32	2430	197	29496	ENSMUSG00000001930,ENSMUSG00000005087,ENSMUSG00000030111,ENSMUSG00000028356,ENSMUSG00000032484,ENSMUSG00000036327,ENSMUSG00000051748,ENSMUSG00000015354,ENSMUSG00000027315,ENSMUSG00000017002,ENSMUSG00000069792,ENSMUSG00000029664,ENSMUSG00000079597,ENSMUSG00000037820,Novel00429,ENSMUSG00000068794,ENSMUSG00000056025,ENSMUSG00000027082,ENSMUSG00000043279,ENSMUSG00000005054,ENSMUSG00000030103,ENSMUSG0…
GO:0006468	protein phosphorylation	biological_process	0.00023512	0.01987	105	2430	794	29496	ENSMUSG00000035725,ENSMUSG00000021701,ENSMUSG00000062312,ENSMUSG00000053158,ENSMUSG00000018932,ENSMUSG00000032501,ENSMUSG00000039725,ENSMUSG00000110397,ENSMUSG00000022469,ENSMUSG00000022799,ENSMUSG00000026094,ENSMUSG00000022781,ENSMUSG00000031264,ENSMUSG00000024727,ENSMUSG00000031309,ENSMUSG00000024404,ENSMUSG00000042638,ENSMUSG00000074305,ENSMUSG00000059456,ENSMUSG00000030890,ENSMUSG00000024620,…
GO:0001775	cell activation	biological_process	0.00026001	0.021594	26	2430	135	29496	ENSMUSG00000026208,ENSMUSG00000027940,ENSMUSG00000053841,ENSMUSG00000059866,ENSMUSG00000031799,ENSMUSG00000046841,ENSMUSG00000028001,ENSMUSG00000035873,ENSMUSG00000041445,ENSMUSG00000041000,ENSMUSG00000020932,ENSMUSG00000028599,ENSMUSG00000033860,ENSMUSG00000058126,ENSMUSG00000050747,ENSMUSG00000004040,ENSMUSG00000024456,ENSMUSG00000029229,ENSMUSG00000091694,ENSMUSG00000024053,ENSMUSG00000039899,…
GO:0044421	extracellular region part	cellular_component	0.00027165	0.022179	56	2430	420	29496	ENSMUSG00000031503,ENSMUSG00000037225,ENSMUSG00000027399,ENSMUSG00000046841,ENSMUSG00000004098,ENSMUSG00000071347,ENSMUSG00000027398,ENSMUSG00000028108,ENSMUSG00000041000,ENSMUSG00000027907,ENSMUSG00000036169,ENSMUSG00000040322,ENSMUSG00000029368,ENSMUSG00000024048,ENSMUSG00000030111,ENSMUSG00000058126,ENSMUSG00000000223,ENSMUSG00000033860,ENSMUSG00000091694,ENSMUSG00000009073,ENSMUSG00000000318,…
GO:0051301	cell division	biological_process	0.00028977	0.023264	36	2430	220	29496	ENSMUSG00000034783,ENSMUSG00000022514,ENSMUSG00000071856,ENSMUSG00000059436,ENSMUSG00000022010,ENSMUSG00000027552,ENSMUSG00000014859,ENSMUSG00000060147,ENSMUSG00000039518,ENSMUSG00000038335,ENSMUSG00000029378,ENSMUSG00000028459,ENSMUSG00000025610,ENSMUSG00000029135,ENSMUSG00000037855,ENSMUSG00000020484,ENSMUSG00000028003,ENSMUSG00000001156,ENSMUSG00000042406,ENSMUSG00000052837,ENSMUSG00000031799,…
GO:0005381	iron ion transmembrane transporter activity	molecular_function	0.00030062	0.023739	24	2430	118	29496	ENSMUSG00000030265,ENSMUSG00000028869,ENSMUSG00000051124,ENSMUSG00000082292,ENSMUSG00000054435,ENSMUSG00000031880,ENSMUSG00000054072,ENSMUSG00000030168,ENSMUSG00000028214,ENSMUSG00000069874,ENSMUSG00000073555,ENSMUSG00000040552,ENSMUSG00000068606,ENSMUSG00000039264,ENSMUSG00000021149,ENSMUSG00000056515,ENSMUSG00000022538,ENSMUSG00000064080,ENSMUSG00000064147,ENSMUSG00000027852,ENSMUSG00000036894,…
GO:0004857	enzyme inhibitor activity	molecular_function	0.00031782	0.024012	48	2430	336	29496	ENSMUSG00000021922,ENSMUSG00000061353,ENSMUSG00000046186,ENSMUSG00000037202,ENSMUSG00000063160,ENSMUSG00000023067,ENSMUSG00000073418,ENSMUSG00000032115,ENSMUSG00000025494,ENSMUSG00000029605,ENSMUSG00000035268,ENSMUSG00000038357,ENSMUSG00000039109,ENSMUSG00000001131,ENSMUSG00000111398,ENSMUSG00000020121,ENSMUSG00000028776,ENSMUSG00000022816,ENSMUSG00000022868,ENSMUSG00000059657,ENSMUSG00000030103,…
GO:0051258	protein polymerization	biological_process	0.00031939	0.024012	32	2430	188	29496	ENSMUSG00000024053,ENSMUSG00000050747,ENSMUSG00000024456,ENSMUSG00000004040,ENSMUSG00000006304,ENSMUSG00000039899,ENSMUSG00000002289,ENSMUSG00000039997,ENSMUSG00000028001,ENSMUSG00000031799,ENSMUSG00000027940,ENSMUSG00000053841,ENSMUSG00000059866,ENSMUSG00000026208,ENSMUSG00000066687,ENSMUSG00000020932,ENSMUSG00000029465,ENSMUSG00000035873,ENSMUSG00000041445,ENSMUSG00000091694,ENSMUSG00000032186,…
GO:0000281	mitotic cytokinesis	biological_process	0.00032401	0.024012	21	2430	103	29496	ENSMUSG00000029135,ENSMUSG00000025610,ENSMUSG00000004044,ENSMUSG00000037855,ENSMUSG00000001156,ENSMUSG00000029723,ENSMUSG00000042406,ENSMUSG00000052837,ENSMUSG00000026728,ENSMUSG00000053931,ENSMUSG00000059436,ENSMUSG00000022010,ENSMUSG00000052684,ENSMUSG00000014859,ENSMUSG00000027552,ENSMUSG00000054766,ENSMUSG00000074622,ENSMUSG00000042622,ENSMUSG00000026663,ENSMUSG00000038335,ENSMUSG00000039518
GO:0061640	cytoskeleton-dependent cytokinesis	biological_process	0.00032401	0.024012	21	2430	103	29496	ENSMUSG00000004044,ENSMUSG00000037855,ENSMUSG00000025610,ENSMUSG00000029135,ENSMUSG00000026728,ENSMUSG00000053931,ENSMUSG00000052837,ENSMUSG00000042406,ENSMUSG00000001156,ENSMUSG00000029723,ENSMUSG00000052684,ENSMUSG00000022010,ENSMUSG00000059436,ENSMUSG00000074622,ENSMUSG00000039518,ENSMUSG00000038335,ENSMUSG00000042622,ENSMUSG00000026663,ENSMUSG00000054766,ENSMUSG00000027552,ENSMUSG00000014859
GO:0005577	fibrinogen complex	cellular_component	0.00036495	0.026238	23	2430	117	29496	ENSMUSG00000039899,ENSMUSG00000000318,ENSMUSG00000002289,ENSMUSG00000052684,ENSMUSG00000033831,ENSMUSG00000033860,ENSMUSG00000058126,ENSMUSG00000050747,ENSMUSG00000024456,ENSMUSG00000004040,ENSMUSG00000091694,ENSMUSG00000024053,ENSMUSG00000035873,ENSMUSG00000041445,ENSMUSG00000041000,ENSMUSG00000020932,ENSMUSG00000026208,ENSMUSG00000027940,ENSMUSG00000059866,ENSMUSG00000053841,ENSMUSG00000031799,…
GO:0030168	platelet activation	biological_process	0.00036495	0.026238	23	2430	117	29496	ENSMUSG00000026208,ENSMUSG00000053841,ENSMUSG00000059866,ENSMUSG00000027940,ENSMUSG00000031799,ENSMUSG00000028001,ENSMUSG00000046841,ENSMUSG00000041445,ENSMUSG00000041000,ENSMUSG00000035873,ENSMUSG00000020932,ENSMUSG00000058126,ENSMUSG00000033860,ENSMUSG00000004040,ENSMUSG00000024456,ENSMUSG00000050747,ENSMUSG00000024053,ENSMUSG00000091694,ENSMUSG00000002289,ENSMUSG00000000318,ENSMUSG00000039899,…
GO:0006826	iron ion transport	biological_process	0.00038363	0.027176	24	2430	119	29496	ENSMUSG00000040552,ENSMUSG00000068606,ENSMUSG00000039264,ENSMUSG00000030265,ENSMUSG00000028869,ENSMUSG00000051124,ENSMUSG00000082292,ENSMUSG00000054435,ENSMUSG00000031880,ENSMUSG00000054072,ENSMUSG00000030168,ENSMUSG00000028214,ENSMUSG00000069874,ENSMUSG00000073555,ENSMUSG00000064080,ENSMUSG00000064147,ENSMUSG00000027852,ENSMUSG00000036894,ENSMUSG00000063388,ENSMUSG00000059248,ENSMUSG00000020132,…
GO:0006915	apoptotic process	biological_process	0.00040964	0.028189	33	2430	194	29496	ENSMUSG00000040782,ENSMUSG00000016758,ENSMUSG00000007659,ENSMUSG00000038612,ENSMUSG00000027314,ENSMUSG00000000530,ENSMUSG00000057367,ENSMUSG00000033538,ENSMUSG00000034664,ENSMUSG00000102037,ENSMUSG00000026896,ENSMUSG00000026029,ENSMUSG00000025888,ENSMUSG00000032280,ENSMUSG00000005533,ENSMUSG00000027381,ENSMUSG00000002983,ENSMUSG00000099974,ENSMUSG00000001156,ENSMUSG00000055994,ENSMUSG00000021149,…
GO:0012501	programmed cell death	biological_process	0.00040964	0.028189	33	2430	194	29496	ENSMUSG00000025887,ENSMUSG00000021149,ENSMUSG00000001156,ENSMUSG00000055994,ENSMUSG00000099974,ENSMUSG00000005886,ENSMUSG00000090394,ENSMUSG00000089929,ENSMUSG00000028003,ENSMUSG00000042284,ENSMUSG00000027087,ENSMUSG00000026031,ENSMUSG00000024521,ENSMUSG00000066406,ENSMUSG00000022514,ENSMUSG00000057789,ENSMUSG00000040782,ENSMUSG00000007659,ENSMUSG00000016758,ENSMUSG00000000530,ENSMUSG00000027314,…
GO:0016763	transferase activity, transferring pentosyl groups	molecular_function	0.00043819	0.028291	18	2430	83	29496	ENSMUSG00000023249,ENSMUSG00000034422,ENSMUSG00000025508,ENSMUSG00000083179,ENSMUSG00000024190,ENSMUSG00000032392,ENSMUSG00000021948,ENSMUSG00000022704,ENSMUSG00000029826,ENSMUSG00000026121,ENSMUSG00000016255,ENSMUSG00000063268,ENSMUSG00000022906,ENSMUSG00000027368,ENSMUSG00000034640,ENSMUSG00000038507,ENSMUSG00000034765,ENSMUSG00000019960
GO:0000917	barrier septum assembly	biological_process	0.00044049	0.028291	20	2430	98	29496	ENSMUSG00000037855,ENSMUSG00000004044,ENSMUSG00000029135,ENSMUSG00000025610,ENSMUSG00000053931,ENSMUSG00000026728,ENSMUSG00000052837,ENSMUSG00000001156,ENSMUSG00000042406,ENSMUSG00000029723,ENSMUSG00000052684,ENSMUSG00000022010,ENSMUSG00000059436,ENSMUSG00000039518,ENSMUSG00000042622,ENSMUSG00000026663,ENSMUSG00000074622,ENSMUSG00000054766,ENSMUSG00000027552,ENSMUSG00000014859
GO:0032506	cytokinetic process	biological_process	0.00044049	0.028291	20	2430	98	29496	ENSMUSG00000074622,ENSMUSG00000039518,ENSMUSG00000026663,ENSMUSG00000042622,ENSMUSG00000054766,ENSMUSG00000027552,ENSMUSG00000014859,ENSMUSG00000052684,ENSMUSG00000022010,ENSMUSG00000059436,ENSMUSG00000026728,ENSMUSG00000053931,ENSMUSG00000052837,ENSMUSG00000001156,ENSMUSG00000042406,ENSMUSG00000029723,ENSMUSG00000004044,ENSMUSG00000037855,ENSMUSG00000025610,ENSMUSG00000029135
GO:0090529	cell septum assembly	biological_process	0.00044049	0.028291	20	2430	98	29496	ENSMUSG00000059436,ENSMUSG00000052684,ENSMUSG00000022010,ENSMUSG00000026663,ENSMUSG00000042622,ENSMUSG00000039518,ENSMUSG00000074622,ENSMUSG00000014859,ENSMUSG00000027552,ENSMUSG00000054766,ENSMUSG00000037855,ENSMUSG00000004044,ENSMUSG00000029135,ENSMUSG00000025610,ENSMUSG00000053931,ENSMUSG00000026728,ENSMUSG00000001156,ENSMUSG00000029723,ENSMUSG00000042406,ENSMUSG00000052837
GO:1902410	mitotic cytokinetic process	biological_process	0.00044049	0.028291	20	2430	98	29496	ENSMUSG00000026728,ENSMUSG00000053931,ENSMUSG00000052837,ENSMUSG00000001156,ENSMUSG00000029723,ENSMUSG00000042406,ENSMUSG00000004044,ENSMUSG00000037855,ENSMUSG00000029135,ENSMUSG00000025610,ENSMUSG00000074622,ENSMUSG00000039518,ENSMUSG00000042622,ENSMUSG00000026663,ENSMUSG00000054766,ENSMUSG00000027552,ENSMUSG00000014859,ENSMUSG00000022010,ENSMUSG00000052684,ENSMUSG00000059436
GO:0005615	extracellular space	cellular_component	0.00058083	0.036814	37	2430	255	29496	ENSMUSG00000027940,ENSMUSG00000059866,ENSMUSG00000053841,ENSMUSG00000026208,ENSMUSG00000041229,ENSMUSG00000028001,ENSMUSG00000031799,ENSMUSG00000020932,ENSMUSG00000035873,ENSMUSG00000041445,ENSMUSG00000046186,ENSMUSG00000034297,ENSMUSG00000050747,ENSMUSG00000004040,ENSMUSG00000024456,ENSMUSG00000024053,ENSMUSG00000035540,ENSMUSG00000039899,ENSMUSG00000002289,ENSMUSG00000073418,ENSMUSG00000044103,…
GO:0006464	cellular protein modification process	biological_process	0.00063686	0.03933	213	2430	1899	29496	ENSMUSG00000031377,ENSMUSG00000079445,ENSMUSG00000024620,ENSMUSG00000027078,ENSMUSG00000031803,ENSMUSG00000030890,ENSMUSG00000052837,ENSMUSG00000025314,ENSMUSG00000074305,ENSMUSG00000024727,ENSMUSG00000052749,ENSMUSG00000022781,ENSMUSG00000112023,ENSMUSG00000022799,ENSMUSG00000022469,ENSMUSG00000041264,ENSMUSG00000110397,ENSMUSG00000039725,ENSMUSG00000020091,ENSMUSG00000032501,ENSMUSG00000049300,…
GO:0036211	protein modification process	biological_process	0.00063686	0.03933	213	2430	1899	29496	ENSMUSG00000025591,ENSMUSG00000026785,ENSMUSG00000027177,ENSMUSG00000042228,ENSMUSG00000012519,ENSMUSG00000028514,ENSMUSG00000021408,ENSMUSG00000040274,ENSMUSG00000026121,ENSMUSG00000025060,ENSMUSG00000050919,ENSMUSG00000044645,ENSMUSG00000003119,ENSMUSG00000019889,ENSMUSG00000000275,ENSMUSG00000016528,ENSMUSG00000031805,ENSMUSG00000004266,ENSMUSG00000105695,ENSMUSG00000036295,ENSMUSG00000020357,…
GO:0060589	nucleoside-triphosphatase regulator activity	molecular_function	0.00070875	0.043216	32	2430	186	29496	ENSMUSG00000032344,ENSMUSG00000000318,ENSMUSG00000078578,ENSMUSG00000009681,Novel00455,ENSMUSG00000026159,ENSMUSG00000029722,ENSMUSG00000060131,ENSMUSG00000021770,ENSMUSG00000021676,ENSMUSG00000092035,ENSMUSG00000030536,ENSMUSG00000033955,ENSMUSG00000030220,ENSMUSG00000059991,ENSMUSG00000038860,ENSMUSG00000111398,ENSMUSG00000022799,ENSMUSG00000041361,ENSMUSG00000025494,ENSMUSG00000052749,ENSMUSG0…

## Sheet: DOWN
GO_accession	Description	Term_type	Over_represented_pValue	Corrected_pValue	DEG_item	DEG_list	Bg_item	Bg_list	Gene_names
GO:0005515	protein binding	molecular_function	3.3973e-08	9.9228e-05	459	1274	7713	29496	ENSMUSG00000047485,ENSMUSG00000020891,ENSMUSG00000052551,ENSMUSG00000015829,ENSMUSG00000028245,ENSMUSG00000095675,ENSMUSG00000038060,ENSMUSG00000028444,ENSMUSG00000021624,ENSMUSG00000039830,ENSMUSG00000035189,ENSMUSG00000054723,ENSMUSG00000030727,ENSMUSG00000037922,ENSMUSG00000028453,ENSMUSG00000033577,ENSMUSG00000009995,ENSMUSG00000052301,ENSMUSG00000006931,ENSMUSG00000029060,ENSMUSG00000030093,…
GO:0005488	binding	molecular_function	4.1199e-08	9.9228e-05	833	1274	15897	29496	ENSMUSG00000046169,ENSMUSG00000042707,ENSMUSG00000023007,ENSMUSG00000029832,ENSMUSG00000041323,ENSMUSG00000036304,ENSMUSG00000025213,ENSMUSG00000063317,ENSMUSG00000041797,ENSMUSG00000024593,ENSMUSG00000041633,ENSMUSG00000037902,ENSMUSG00000021662,ENSMUSG00000042793,ENSMUSG00000110523,ENSMUSG00000086596,ENSMUSG00000041014,Novel00089,ENSMUSG00000022122,ENSMUSG00000022580,ENSMUSG00000022272,ENSMUSG0…
GO:0005234	extracellular-glutamate-gated ion channel activity	molecular_function	4.1413e-06	0.0066496	9	1274	21	29496	ENSMUSG00000002771,ENSMUSG00000032017,ENSMUSG00000039579,ENSMUSG00000022935,ENSMUSG00000035745,ENSMUSG00000026959,ENSMUSG00000085830,ENSMUSG00000025892,ENSMUSG00000056073
GO:0003993	acid phosphatase activity	molecular_function	7.2635e-06	0.008747	23	1274	132	29496	ENSMUSG00000029869,ENSMUSG00000030092,ENSMUSG00000064293,ENSMUSG00000033526,ENSMUSG00000060534,ENSMUSG00000039488,ENSMUSG00000022883,ENSMUSG00000053024,ENSMUSG00000038119,ENSMUSG00000015829,ENSMUSG00000034648,ENSMUSG00000037139,ENSMUSG00000032816,ENSMUSG00000028876,ENSMUSG00000028399,ENSMUSG00000028093,ENSMUSG00000020758,ENSMUSG00000032537,ENSMUSG00000040648,ENSMUSG00000028661,ENSMUSG00000055022,…
GO:0005215	transporter activity	molecular_function	3.1982e-05	0.030811	165	1274	2347	29496	ENSMUSG00000050122,ENSMUSG00000064293,ENSMUSG00000037578,ENSMUSG00000038738,ENSMUSG00000006469,ENSMUSG00000026141,ENSMUSG00000030108,ENSMUSG00000056755,ENSMUSG00000057378,ENSMUSG00000032017,ENSMUSG00000021943,ENSMUSG00000028962,ENSMUSG00000029211,ENSMUSG00000042834,ENSMUSG00000021268,ENSMUSG00000054477,ENSMUSG00000064202,ENSMUSG00000046314,ENSMUSG00000098202,ENSMUSG00000068323,Novel00159,ENSMUSG0…
GO:0006013	mannose metabolic process	biological_process	4.8645e-05	0.039054	4	1274	5	29496	ENSMUSG00000005142,ENSMUSG00000032295,ENSMUSG00000029119,ENSMUSG00000038886
GO:0005231	excitatory extracellular ligand-gated ion channel activity	molecular_function	6.0097e-05	0.041355	9	1274	30	29496	ENSMUSG00000039579,ENSMUSG00000002771,ENSMUSG00000032017,ENSMUSG00000056073,ENSMUSG00000022935,ENSMUSG00000026959,ENSMUSG00000035745,ENSMUSG00000085830,ENSMUSG00000025892
GO:0022857	transmembrane transporter activity	molecular_function	7.7298e-05	0.046543	145	1274	2035	29496	ENSMUSG00000113288,ENSMUSG00000022935,ENSMUSG00000079022,ENSMUSG00000029151,ENSMUSG00000031755,ENSMUSG00000020411,ENSMUSG00000068747,ENSMUSG00000051910,ENSMUSG00000051166,ENSMUSG00000013495,ENSMUSG00000025993,ENSMUSG00000026932,ENSMUSG00000063804,ENSMUSG00000041710,ENSMUSG00000026614,ENSMUSG00000025892,ENSMUSG00000022756,Novel00515,ENSMUSG00000026904,ENSMUSG00000022199,ENSMUSG00000001225,ENSMUSG0…
GO:0008509	anion transmembrane transporter activity	molecular_function	8.7951e-05	0.047073	20	1274	142	29496	ENSMUSG00000026904,ENSMUSG00000001225,ENSMUSG00000022843,ENSMUSG00000020651,ENSMUSG00000064293,ENSMUSG00000006469,ENSMUSG00000032064,ENSMUSG00000022756,ENSMUSG00000029862,ENSMUSG00000028962,ENSMUSG00000030495,ENSMUSG00000022265,ENSMUSG00000024597,ENSMUSG00000064202,ENSMUSG00000060961,ENSMUSG00000042268,ENSMUSG00000020723,ENSMUSG00000006576,ENSMUSG00000024485,ENSMUSG00000068323
